# Supplementary material for: Precision engineering of biological function with large-scale measurements and machine learning
Source: PLoS One. 2023 Mar 29;18(3):e0283548. doi: 10.1371/journal.pone.0283548 (PMC10057847; doi:10.1371/journal.pone.0283548)
Supplement: S1 Table — Data is in comma-separated value (csv) format. Column definitions: variant: the name of the plasmid variant used for the cytometry measurements; mutation_codes: a list of amino acid substitutions relative to the wild-type LacI sequence; clone: identifier for biological replicates (i.e., replicate colonies picked after transformation); IPTG: the concentration of IPTG in μmol/L; geo_mean: the geometric mean of the YFP signal measured by cytometry; geo_mean_err: the estimated uncertainty (one standard deviation) of the geometric mean; date_plate: the date of the measurement and the number of the 96-well plate used for the measurement (used to distinguish technical replicates); row: the row within the 96-well plate used for the measurement (used to distinguish technical replicates). (CSV) [file pone.0283548.s002.csv]

variant	mutation_codes	clone	IPTG	geo_mean	geo_mean_err	date_plate	row
pVER-IPTG-001	['Q55H', 'D130E', 'V192A', 'T258I', 'D267N', 'Y273H', 'N333I']	A	0.0	26059.303161112988	75.80129967567703	2020-02-15_plate-1	B
pVER-IPTG-001	['Q55H', 'D130E', 'V192A', 'T258I', 'D267N', 'Y273H', 'N333I']	A	0.0	23664.3303473106	70.12624284982472	2020-02-27_plate-1	B
pVER-IPTG-001	['Q55H', 'D130E', 'V192A', 'T258I', 'D267N', 'Y273H', 'N333I']	A	2.0	26140.44981266789	77.06344308137022	2020-02-15_plate-1	B
pVER-IPTG-001	['Q55H', 'D130E', 'V192A', 'T258I', 'D267N', 'Y273H', 'N333I']	A	4.0	26093.69376618197	76.32096121517522	2020-02-15_plate-1	B
pVER-IPTG-001	['Q55H', 'D130E', 'V192A', 'T258I', 'D267N', 'Y273H', 'N333I']	A	8.0	26130.45714766927	78.4879667971891	2020-02-15_plate-1	B
pVER-IPTG-001	['Q55H', 'D130E', 'V192A', 'T258I', 'D267N', 'Y273H', 'N333I']	A	16.0	25660.590248743265	74.5884253836289	2020-02-15_plate-1	B
pVER-IPTG-001	['Q55H', 'D130E', 'V192A', 'T258I', 'D267N', 'Y273H', 'N333I']	A	32.0	25676.780602103343	75.84530578164505	2020-02-15_plate-1	B
pVER-IPTG-001	['Q55H', 'D130E', 'V192A', 'T258I', 'D267N', 'Y273H', 'N333I']	A	64.0	24786.390086742038	69.97923342454068	2020-02-15_plate-1	B
pVER-IPTG-001	['Q55H', 'D130E', 'V192A', 'T258I', 'D267N', 'Y273H', 'N333I']	A	64.0	23222.47655273346	70.70344937927142	2020-02-27_plate-1	B
pVER-IPTG-001	['Q55H', 'D130E', 'V192A', 'T258I', 'D267N', 'Y273H', 'N333I']	A	128.0	23760.19353437894	68.9492346352469	2020-02-15_plate-1	B
pVER-IPTG-001	['Q55H', 'D130E', 'V192A', 'T258I', 'D267N', 'Y273H', 'N333I']	A	128.0	23324.698707229116	69.90926538597812	2020-02-27_plate-1	B
pVER-IPTG-001	['Q55H', 'D130E', 'V192A', 'T258I', 'D267N', 'Y273H', 'N333I']	A	256.0	21596.687311574897	67.0834993056451	2020-02-15_plate-1	B
pVER-IPTG-001	['Q55H', 'D130E', 'V192A', 'T258I', 'D267N', 'Y273H', 'N333I']	A	256.0	21629.046460998907	66.42909934143938	2020-02-27_plate-1	B
pVER-IPTG-001	['Q55H', 'D130E', 'V192A', 'T258I', 'D267N', 'Y273H', 'N333I']	A	512.0	17320.9659546851	65.4180960641138	2020-02-15_plate-1	B
pVER-IPTG-001	['Q55H', 'D130E', 'V192A', 'T258I', 'D267N', 'Y273H', 'N333I']	A	512.0	18904.600569993996	65.32877645115774	2020-02-27_plate-1	B
pVER-IPTG-001	['Q55H', 'D130E', 'V192A', 'T258I', 'D267N', 'Y273H', 'N333I']	A	1024.0	12445.60172833695	55.75615140236131	2020-02-15_plate-1	B
pVER-IPTG-001	['Q55H', 'D130E', 'V192A', 'T258I', 'D267N', 'Y273H', 'N333I']	A	1024.0	14148.531030697974	59.53552500115342	2020-02-27_plate-1	B
pVER-IPTG-001	['Q55H', 'D130E', 'V192A', 'T258I', 'D267N', 'Y273H', 'N333I']	A	2048.0	8644.159853031539	36.484725786678716	2020-02-15_plate-1	B
pVER-IPTG-001	['Q55H', 'D130E', 'V192A', 'T258I', 'D267N', 'Y273H', 'N333I']	A	2048.0	9858.366765571207	45.172469584401554	2020-02-27_plate-1	B
pVER-IPTG-001	['Q55H', 'D130E', 'V192A', 'T258I', 'D267N', 'Y273H', 'N333I']	A	4096.0	6767.166285314766	26.65580816839511	2020-02-27_plate-1	B
pVER-IPTG-001	['Q55H', 'D130E', 'V192A', 'T258I', 'D267N', 'Y273H', 'N333I']	A	8192.0	5452.888938063952	20.10902582397625	2020-02-27_plate-1	B
pVER-IPTG-001	['Q55H', 'D130E', 'V192A', 'T258I', 'D267N', 'Y273H', 'N333I']	A	16384.0	4972.209206982972	18.121128564750162	2020-02-27_plate-1	B
pVER-IPTG-001	['Q55H', 'D130E', 'V192A', 'T258I', 'D267N', 'Y273H', 'N333I']	A	32768.0	4993.018793328122	18.533425294202	2020-02-27_plate-1	B
pVER-IPTG-001	['Q55H', 'D130E', 'V192A', 'T258I', 'D267N', 'Y273H', 'N333I']	A	65536.0	5463.037561863653	21.43711276017611	2020-02-27_plate-1	B
pVER-IPTG-002	['V96E', 'T154I', 'S158R', 'V238D', 'M254I', 'V264I']	A	0.0	30699.49787078647	105.74153708709896	2020-02-15_plate-1	C
pVER-IPTG-002	['V96E', 'T154I', 'S158R', 'V238D', 'M254I', 'V264I']	A	0.0	30090.752297698342	102.966610925043	2020-02-27_plate-1	C
pVER-IPTG-002	['V96E', 'T154I', 'S158R', 'V238D', 'M254I', 'V264I']	A	0.0	31423.003542784896	147.02014795477584	2020-11-19_plate-1	C
pVER-IPTG-002	['V96E', 'T154I', 'S158R', 'V238D', 'M254I', 'V264I']	B	0.0	32180.563223656234	112.32957809805247	2021-01-17_plate-2	G
pVER-IPTG-002	['V96E', 'T154I', 'S158R', 'V238D', 'M254I', 'V264I']	B	0.0	33244.66640833794	121.49690132171023	2021-01-19_plate-1	B
pVER-IPTG-002	['V96E', 'T154I', 'S158R', 'V238D', 'M254I', 'V264I']	A	2.0	31145.208253251545	102.68464642631952	2020-02-15_plate-1	C
pVER-IPTG-002	['V96E', 'T154I', 'S158R', 'V238D', 'M254I', 'V264I']	A	2.0	32513.047140139326	179.7463463917327	2020-11-19_plate-1	C
pVER-IPTG-002	['V96E', 'T154I', 'S158R', 'V238D', 'M254I', 'V264I']	B	2.0	32077.603736120585	104.48831097091623	2021-01-17_plate-2	G
pVER-IPTG-002	['V96E', 'T154I', 'S158R', 'V238D', 'M254I', 'V264I']	A	4.0	30790.456445603704	100.33346940936251	2020-02-15_plate-1	C
pVER-IPTG-002	['V96E', 'T154I', 'S158R', 'V238D', 'M254I', 'V264I']	A	4.0	31974.32407937486	175.8918369059922	2020-11-19_plate-1	C
pVER-IPTG-002	['V96E', 'T154I', 'S158R', 'V238D', 'M254I', 'V264I']	B	4.0	31658.375327467224	106.41577978169289	2021-01-17_plate-2	G
pVER-IPTG-002	['V96E', 'T154I', 'S158R', 'V238D', 'M254I', 'V264I']	A	8.0	29719.167229104103	97.16923061448598	2020-02-15_plate-1	C
pVER-IPTG-002	['V96E', 'T154I', 'S158R', 'V238D', 'M254I', 'V264I']	A	8.0	31101.54882808397	147.78012886369277	2020-11-19_plate-1	C
pVER-IPTG-002	['V96E', 'T154I', 'S158R', 'V238D', 'M254I', 'V264I']	B	8.0	31384.21484438345	107.08467185334437	2021-01-17_plate-2	G
pVER-IPTG-002	['V96E', 'T154I', 'S158R', 'V238D', 'M254I', 'V264I']	A	16.0	29487.766996108807	93.80529830601877	2020-02-15_plate-1	C
pVER-IPTG-002	['V96E', 'T154I', 'S158R', 'V238D', 'M254I', 'V264I']	A	16.0	32173.808195079666	135.87388111755936	2020-11-19_plate-1	C
pVER-IPTG-002	['V96E', 'T154I', 'S158R', 'V238D', 'M254I', 'V264I']	B	16.0	29875.822073641964	101.69714842926247	2021-01-17_plate-2	G
pVER-IPTG-002	['V96E', 'T154I', 'S158R', 'V238D', 'M254I', 'V264I']	A	32.0	27853.26852777425	88.8135296331454	2020-02-15_plate-1	C
pVER-IPTG-002	['V96E', 'T154I', 'S158R', 'V238D', 'M254I', 'V264I']	A	32.0	29165.836770510916	161.74296340378996	2020-11-19_plate-1	C
pVER-IPTG-002	['V96E', 'T154I', 'S158R', 'V238D', 'M254I', 'V264I']	B	32.0	27398.478677944586	91.28417639129746	2021-01-17_plate-2	G
pVER-IPTG-002	['V96E', 'T154I', 'S158R', 'V238D', 'M254I', 'V264I']	A	64.0	23570.434296226627	77.57132264528728	2020-02-15_plate-1	C
pVER-IPTG-002	['V96E', 'T154I', 'S158R', 'V238D', 'M254I', 'V264I']	A	64.0	25555.828200583124	83.53378656363246	2020-02-27_plate-1	C
pVER-IPTG-002	['V96E', 'T154I', 'S158R', 'V238D', 'M254I', 'V264I']	A	64.0	23371.909135591195	130.19217149384525	2020-11-19_plate-1	C
pVER-IPTG-002	['V96E', 'T154I', 'S158R', 'V238D', 'M254I', 'V264I']	B	64.0	23033.747403148256	74.81256877747417	2021-01-17_plate-2	G
pVER-IPTG-002	['V96E', 'T154I', 'S158R', 'V238D', 'M254I', 'V264I']	A	128.0	20187.405456346056	62.04269102474326	2020-02-15_plate-1	C
pVER-IPTG-002	['V96E', 'T154I', 'S158R', 'V238D', 'M254I', 'V264I']	A	128.0	22740.851344175186	71.61882541252967	2020-02-27_plate-1	C
pVER-IPTG-002	['V96E', 'T154I', 'S158R', 'V238D', 'M254I', 'V264I']	A	128.0	21294.47944416655	81.40349156482584	2020-11-19_plate-1	C
pVER-IPTG-002	['V96E', 'T154I', 'S158R', 'V238D', 'M254I', 'V264I']	B	128.0	18570.20823956928	60.85878070644498	2021-01-17_plate-2	G
pVER-IPTG-002	['V96E', 'T154I', 'S158R', 'V238D', 'M254I', 'V264I']	A	256.0	15605.821000681073	53.25195782928047	2020-02-15_plate-1	C
pVER-IPTG-002	['V96E', 'T154I', 'S158R', 'V238D', 'M254I', 'V264I']	A	256.0	18153.21959907924	59.87830763816535	2020-02-27_plate-1	C
pVER-IPTG-002	['V96E', 'T154I', 'S158R', 'V238D', 'M254I', 'V264I']	A	256.0	15051.639900146636	87.23827183990637	2020-11-19_plate-1	C
pVER-IPTG-002	['V96E', 'T154I', 'S158R', 'V238D', 'M254I', 'V264I']	B	256.0	14054.823645218716	49.39016782896422	2021-01-17_plate-2	G
pVER-IPTG-002	['V96E', 'T154I', 'S158R', 'V238D', 'M254I', 'V264I']	B	256.0	14797.988584094197	52.88116090112886	2021-01-19_plate-1	B
pVER-IPTG-002	['V96E', 'T154I', 'S158R', 'V238D', 'M254I', 'V264I']	A	512.0	10330.068532923278	42.807322124901454	2020-02-15_plate-1	C
pVER-IPTG-002	['V96E', 'T154I', 'S158R', 'V238D', 'M254I', 'V264I']	A	512.0	13284.319409584446	49.40593946935717	2020-02-27_plate-1	C
pVER-IPTG-002	['V96E', 'T154I', 'S158R', 'V238D', 'M254I', 'V264I']	A	512.0	9815.779064123339	45.52327723674566	2020-11-19_plate-1	C
pVER-IPTG-002	['V96E', 'T154I', 'S158R', 'V238D', 'M254I', 'V264I']	B	512.0	8757.152339264196	36.33326399286867	2021-01-17_plate-2	G
pVER-IPTG-002	['V96E', 'T154I', 'S158R', 'V238D', 'M254I', 'V264I']	B	512.0	9142.400226991824	39.69738152404841	2021-01-19_plate-1	B
pVER-IPTG-002	['V96E', 'T154I', 'S158R', 'V238D', 'M254I', 'V264I']	A	1024.0	5175.185475346054	24.619144607333833	2020-02-15_plate-1	C
pVER-IPTG-002	['V96E', 'T154I', 'S158R', 'V238D', 'M254I', 'V264I']	A	1024.0	7181.472690742561	33.15146455372715	2020-02-27_plate-1	C
pVER-IPTG-002	['V96E', 'T154I', 'S158R', 'V238D', 'M254I', 'V264I']	A	1024.0	4945.1722314925355	31.312748870169756	2020-11-19_plate-1	C
pVER-IPTG-002	['V96E', 'T154I', 'S158R', 'V238D', 'M254I', 'V264I']	B	1024.0	4295.961193833853	18.26495288886506	2021-01-17_plate-2	G
pVER-IPTG-002	['V96E', 'T154I', 'S158R', 'V238D', 'M254I', 'V264I']	B	1024.0	4468.978733889163	20.040672920638958	2021-01-19_plate-1	B
pVER-IPTG-002	['V96E', 'T154I', 'S158R', 'V238D', 'M254I', 'V264I']	A	2048.0	2652.5554540790026	10.512105266124845	2020-02-15_plate-1	C
pVER-IPTG-002	['V96E', 'T154I', 'S158R', 'V238D', 'M254I', 'V264I']	A	2048.0	3403.258846367087	15.326143875448738	2020-02-27_plate-1	C
pVER-IPTG-002	['V96E', 'T154I', 'S158R', 'V238D', 'M254I', 'V264I']	A	2048.0	2665.9825662873777	11.446034820976388	2020-11-19_plate-1	C
pVER-IPTG-002	['V96E', 'T154I', 'S158R', 'V238D', 'M254I', 'V264I']	B	2048.0	2478.7221945869114	8.695978165960286	2021-01-17_plate-2	G
pVER-IPTG-002	['V96E', 'T154I', 'S158R', 'V238D', 'M254I', 'V264I']	B	2048.0	2700.173522271118	9.720875658684328	2021-01-19_plate-1	B
pVER-IPTG-002	['V96E', 'T154I', 'S158R', 'V238D', 'M254I', 'V264I']	A	4096.0	2190.744045348506	7.586307892956932	2020-02-27_plate-1	C
pVER-IPTG-002	['V96E', 'T154I', 'S158R', 'V238D', 'M254I', 'V264I']	B	4096.0	2117.634357395702	7.539781933013142	2021-01-19_plate-1	B
pVER-IPTG-002	['V96E', 'T154I', 'S158R', 'V238D', 'M254I', 'V264I']	A	8192.0	1796.2614559311744	6.458087430864409	2020-02-27_plate-1	C
pVER-IPTG-002	['V96E', 'T154I', 'S158R', 'V238D', 'M254I', 'V264I']	B	8192.0	1924.517214615968	7.2640442892030626	2021-01-19_plate-1	B
pVER-IPTG-002	['V96E', 'T154I', 'S158R', 'V238D', 'M254I', 'V264I']	A	16384.0	1685.1622462162736	5.941058328433781	2020-02-27_plate-1	C
pVER-IPTG-002	['V96E', 'T154I', 'S158R', 'V238D', 'M254I', 'V264I']	B	16384.0	1863.5602472148648	7.025194778426012	2021-01-19_plate-1	B
pVER-IPTG-002	['V96E', 'T154I', 'S158R', 'V238D', 'M254I', 'V264I']	A	32768.0	1669.981322799416	6.32560884311496	2020-02-27_plate-1	C
pVER-IPTG-002	['V96E', 'T154I', 'S158R', 'V238D', 'M254I', 'V264I']	B	32768.0	1940.2935158260802	7.530409895907838	2021-01-19_plate-1	B
pVER-IPTG-002	['V96E', 'T154I', 'S158R', 'V238D', 'M254I', 'V264I']	A	65536.0	1784.1999618979748	7.258365090411468	2020-02-27_plate-1	C
pVER-IPTG-002	['V96E', 'T154I', 'S158R', 'V238D', 'M254I', 'V264I']	B	65536.0	2209.924799889801	9.097602982855136	2021-01-19_plate-1	B
pVER-IPTG-002(S70R)	['S70R', 'V96E', 'T154I', 'S158R', 'V238D', 'M254I', 'V264I']	A	0.0	30508.10967264478	93.50230039498769	2020-11-10_plate-1	E
pVER-IPTG-002(S70R)	['S70R', 'V96E', 'T154I', 'S158R', 'V238D', 'M254I', 'V264I']	B	0.0	35522.34027699012	144.60055266169908	2021-01-15_plate-1	E
pVER-IPTG-002(S70R)	['S70R', 'V96E', 'T154I', 'S158R', 'V238D', 'M254I', 'V264I']	B	0.0	37021.51528016502	137.8912742751534	2021-01-19_plate-1	E
pVER-IPTG-002(S70R)	['S70R', 'V96E', 'T154I', 'S158R', 'V238D', 'M254I', 'V264I']	B	0.0	31955.705722884362	111.29150881699616	2021-01-31_plate-2	F
pVER-IPTG-002(S70R)	['S70R', 'V96E', 'T154I', 'S158R', 'V238D', 'M254I', 'V264I']	A	2.0	30771.297472264003	92.63339975239302	2020-11-10_plate-1	E
pVER-IPTG-002(S70R)	['S70R', 'V96E', 'T154I', 'S158R', 'V238D', 'M254I', 'V264I']	B	2.0	35725.12703125308	167.3401413071539	2021-01-15_plate-1	E
pVER-IPTG-002(S70R)	['S70R', 'V96E', 'T154I', 'S158R', 'V238D', 'M254I', 'V264I']	A	4.0	31196.485644003737	93.62724321916868	2020-11-10_plate-1	E
pVER-IPTG-002(S70R)	['S70R', 'V96E', 'T154I', 'S158R', 'V238D', 'M254I', 'V264I']	B	4.0	36523.82165137838	191.43066082408737	2021-01-15_plate-1	E
pVER-IPTG-002(S70R)	['S70R', 'V96E', 'T154I', 'S158R', 'V238D', 'M254I', 'V264I']	A	8.0	30203.56897796174	103.21493140029706	2020-11-10_plate-1	E
pVER-IPTG-002(S70R)	['S70R', 'V96E', 'T154I', 'S158R', 'V238D', 'M254I', 'V264I']	B	8.0	37038.24498102519	144.75149833425561	2021-01-15_plate-1	E
pVER-IPTG-002(S70R)	['S70R', 'V96E', 'T154I', 'S158R', 'V238D', 'M254I', 'V264I']	A	16.0	30658.559308220767	106.89488734991207	2020-11-10_plate-1	E
pVER-IPTG-002(S70R)	['S70R', 'V96E', 'T154I', 'S158R', 'V238D', 'M254I', 'V264I']	B	16.0	36601.52910761483	138.37905992068497	2021-01-15_plate-1	E
pVER-IPTG-002(S70R)	['S70R', 'V96E', 'T154I', 'S158R', 'V238D', 'M254I', 'V264I']	A	32.0	31072.489246669615	103.26201662326477	2020-11-10_plate-1	E
pVER-IPTG-002(S70R)	['S70R', 'V96E', 'T154I', 'S158R', 'V238D', 'M254I', 'V264I']	B	32.0	36778.168515092504	161.49299083936882	2021-01-15_plate-1	E
pVER-IPTG-002(S70R)	['S70R', 'V96E', 'T154I', 'S158R', 'V238D', 'M254I', 'V264I']	A	64.0	31001.06520523013	91.16369253623513	2020-11-10_plate-1	E
pVER-IPTG-002(S70R)	['S70R', 'V96E', 'T154I', 'S158R', 'V238D', 'M254I', 'V264I']	B	64.0	37585.64221756938	138.167370910205	2021-01-15_plate-1	E
pVER-IPTG-002(S70R)	['S70R', 'V96E', 'T154I', 'S158R', 'V238D', 'M254I', 'V264I']	A	128.0	29926.95030024011	98.81905923268305	2020-11-10_plate-1	E
pVER-IPTG-002(S70R)	['S70R', 'V96E', 'T154I', 'S158R', 'V238D', 'M254I', 'V264I']	B	128.0	36283.596793846256	167.0198206926808	2021-01-15_plate-1	E
pVER-IPTG-002(S70R)	['S70R', 'V96E', 'T154I', 'S158R', 'V238D', 'M254I', 'V264I']	B	128.0	33117.68899967805	121.18932534814219	2021-01-31_plate-2	F
pVER-IPTG-002(S70R)	['S70R', 'V96E', 'T154I', 'S158R', 'V238D', 'M254I', 'V264I']	A	256.0	30490.855672794114	93.79369638096604	2020-11-10_plate-1	E
pVER-IPTG-002(S70R)	['S70R', 'V96E', 'T154I', 'S158R', 'V238D', 'M254I', 'V264I']	B	256.0	36708.70050818518	144.715127816387	2021-01-15_plate-1	E
pVER-IPTG-002(S70R)	['S70R', 'V96E', 'T154I', 'S158R', 'V238D', 'M254I', 'V264I']	B	256.0	37325.03846509695	137.0919012463704	2021-01-19_plate-1	E
pVER-IPTG-002(S70R)	['S70R', 'V96E', 'T154I', 'S158R', 'V238D', 'M254I', 'V264I']	B	256.0	32907.772554682524	114.44770503010137	2021-01-31_plate-2	F
pVER-IPTG-002(S70R)	['S70R', 'V96E', 'T154I', 'S158R', 'V238D', 'M254I', 'V264I']	A	512.0	30557.266861316755	90.36447547708336	2020-11-10_plate-1	E
pVER-IPTG-002(S70R)	['S70R', 'V96E', 'T154I', 'S158R', 'V238D', 'M254I', 'V264I']	B	512.0	37003.6585987555	141.07400674873122	2021-01-15_plate-1	E
pVER-IPTG-002(S70R)	['S70R', 'V96E', 'T154I', 'S158R', 'V238D', 'M254I', 'V264I']	B	512.0	37015.68903552416	139.82079440100222	2021-01-19_plate-1	E
pVER-IPTG-002(S70R)	['S70R', 'V96E', 'T154I', 'S158R', 'V238D', 'M254I', 'V264I']	B	512.0	33277.83213503194	117.3621224679147	2021-01-31_plate-2	F
pVER-IPTG-002(S70R)	['S70R', 'V96E', 'T154I', 'S158R', 'V238D', 'M254I', 'V264I']	A	1024.0	30873.909313217464	90.14311024483992	2020-11-10_plate-1	E
pVER-IPTG-002(S70R)	['S70R', 'V96E', 'T154I', 'S158R', 'V238D', 'M254I', 'V264I']	B	1024.0	35746.577950233266	141.93817222813342	2021-01-15_plate-1	E
pVER-IPTG-002(S70R)	['S70R', 'V96E', 'T154I', 'S158R', 'V238D', 'M254I', 'V264I']	B	1024.0	37520.68192591725	140.4858664569208	2021-01-19_plate-1	E
pVER-IPTG-002(S70R)	['S70R', 'V96E', 'T154I', 'S158R', 'V238D', 'M254I', 'V264I']	B	1024.0	33164.335298161765	117.92834119158418	2021-01-31_plate-2	F
pVER-IPTG-002(S70R)	['S70R', 'V96E', 'T154I', 'S158R', 'V238D', 'M254I', 'V264I']	A	2048.0	28577.266066686185	76.27438341810944	2020-11-10_plate-1	E
pVER-IPTG-002(S70R)	['S70R', 'V96E', 'T154I', 'S158R', 'V238D', 'M254I', 'V264I']	B	2048.0	32231.818858547103	115.91205054856206	2021-01-15_plate-1	E
pVER-IPTG-002(S70R)	['S70R', 'V96E', 'T154I', 'S158R', 'V238D', 'M254I', 'V264I']	B	2048.0	33900.25426749332	110.03710426780736	2021-01-19_plate-1	E
pVER-IPTG-002(S70R)	['S70R', 'V96E', 'T154I', 'S158R', 'V238D', 'M254I', 'V264I']	B	2048.0	30552.095800152765	95.54946835956865	2021-01-31_plate-2	F
pVER-IPTG-002(S70R)	['S70R', 'V96E', 'T154I', 'S158R', 'V238D', 'M254I', 'V264I']	B	4096.0	21598.31062395354	73.90581334280316	2021-01-19_plate-1	E
pVER-IPTG-002(S70R)	['S70R', 'V96E', 'T154I', 'S158R', 'V238D', 'M254I', 'V264I']	B	4096.0	21146.41066748442	69.8282374386801	2021-01-31_plate-2	F
pVER-IPTG-002(S70R)	['S70R', 'V96E', 'T154I', 'S158R', 'V238D', 'M254I', 'V264I']	B	8192.0	6944.049605866133	31.511087722774846	2021-01-19_plate-1	E
pVER-IPTG-002(S70R)	['S70R', 'V96E', 'T154I', 'S158R', 'V238D', 'M254I', 'V264I']	B	8192.0	7298.116443902685	33.11503972600972	2021-01-31_plate-2	F
pVER-IPTG-002(S70R)	['S70R', 'V96E', 'T154I', 'S158R', 'V238D', 'M254I', 'V264I']	B	16384.0	3402.5301520918606	12.724087853190449	2021-01-19_plate-1	E
pVER-IPTG-002(S70R)	['S70R', 'V96E', 'T154I', 'S158R', 'V238D', 'M254I', 'V264I']	B	16384.0	3393.9812721176327	12.278672180634736	2021-01-31_plate-2	F
pVER-IPTG-002(S70R)	['S70R', 'V96E', 'T154I', 'S158R', 'V238D', 'M254I', 'V264I']	B	32768.0	2672.4209966466037	9.822156272804092	2021-01-19_plate-1	E
pVER-IPTG-002(S70R)	['S70R', 'V96E', 'T154I', 'S158R', 'V238D', 'M254I', 'V264I']	B	32768.0	2598.573611228968	9.00715046774298	2021-01-31_plate-2	F
pVER-IPTG-002(S70R)	['S70R', 'V96E', 'T154I', 'S158R', 'V238D', 'M254I', 'V264I']	B	65536.0	2720.860590059282	10.739063686271667	2021-01-19_plate-1	E
pVER-IPTG-002(S70R)	['S70R', 'V96E', 'T154I', 'S158R', 'V238D', 'M254I', 'V264I']	B	65536.0	2538.6057296137915	9.962527839142698	2021-01-31_plate-2	F
pVER-IPTG-002(V136E)	['V96E', 'V136E', 'T154I', 'S158R', 'V238D', 'M254I', 'V264I']	A	0.0	36106.41856454261	138.84793124329283	2020-11-08_plate-1	C
pVER-IPTG-002(V136E)	['V96E', 'V136E', 'T154I', 'S158R', 'V238D', 'M254I', 'V264I']	B	0.0	34899.9915750585	154.50584931625457	2021-01-15_plate-2	D
pVER-IPTG-002(V136E)	['V96E', 'V136E', 'T154I', 'S158R', 'V238D', 'M254I', 'V264I']	B	0.0	37463.12036399351	142.09628389331357	2021-02-01_plate-2	G
pVER-IPTG-002(V136E)	['V96E', 'V136E', 'T154I', 'S158R', 'V238D', 'M254I', 'V264I']	A	0.0	35124.28509880258	46.858956863090405	2022-03-22_plate-2	B
pVER-IPTG-002(V136E)	['V96E', 'V136E', 'T154I', 'S158R', 'V238D', 'M254I', 'V264I']	A	2.0	34085.01779046992	277.86234594311287	2020-11-08_plate-1	C
pVER-IPTG-002(V136E)	['V96E', 'V136E', 'T154I', 'S158R', 'V238D', 'M254I', 'V264I']	B	2.0	35383.77673929073	150.09191137306277	2021-01-15_plate-2	D
pVER-IPTG-002(V136E)	['V96E', 'V136E', 'T154I', 'S158R', 'V238D', 'M254I', 'V264I']	A	2.0	35587.016608544145	51.48807994470161	2022-03-22_plate-2	B
pVER-IPTG-002(V136E)	['V96E', 'V136E', 'T154I', 'S158R', 'V238D', 'M254I', 'V264I']	A	4.0	36813.094386035395	145.95354104573988	2020-11-08_plate-1	C
pVER-IPTG-002(V136E)	['V96E', 'V136E', 'T154I', 'S158R', 'V238D', 'M254I', 'V264I']	B	4.0	35992.397559395984	148.83836549611817	2021-01-15_plate-2	D
pVER-IPTG-002(V136E)	['V96E', 'V136E', 'T154I', 'S158R', 'V238D', 'M254I', 'V264I']	A	4.0	35663.48156021657	46.60274327557879	2022-03-22_plate-2	B
pVER-IPTG-002(V136E)	['V96E', 'V136E', 'T154I', 'S158R', 'V238D', 'M254I', 'V264I']	A	8.0	35852.32332713013	208.52829905244513	2020-11-08_plate-1	C
pVER-IPTG-002(V136E)	['V96E', 'V136E', 'T154I', 'S158R', 'V238D', 'M254I', 'V264I']	B	8.0	35748.69865764789	155.53482107754854	2021-01-15_plate-2	D
pVER-IPTG-002(V136E)	['V96E', 'V136E', 'T154I', 'S158R', 'V238D', 'M254I', 'V264I']	A	8.0	35990.734639309034	46.719860941510184	2022-03-22_plate-2	B
pVER-IPTG-002(V136E)	['V96E', 'V136E', 'T154I', 'S158R', 'V238D', 'M254I', 'V264I']	A	16.0	35841.752956642544	212.37380918616986	2020-11-08_plate-1	C
pVER-IPTG-002(V136E)	['V96E', 'V136E', 'T154I', 'S158R', 'V238D', 'M254I', 'V264I']	B	16.0	36127.12662186307	161.53885902074595	2021-01-15_plate-2	D
pVER-IPTG-002(V136E)	['V96E', 'V136E', 'T154I', 'S158R', 'V238D', 'M254I', 'V264I']	A	16.0	35523.12385569233	45.7550322419943	2022-03-22_plate-2	B
pVER-IPTG-002(V136E)	['V96E', 'V136E', 'T154I', 'S158R', 'V238D', 'M254I', 'V264I']	A	32.0	36004.76085222635	159.30846431285383	2020-11-08_plate-1	C
pVER-IPTG-002(V136E)	['V96E', 'V136E', 'T154I', 'S158R', 'V238D', 'M254I', 'V264I']	B	32.0	36320.48910220183	150.64081193392963	2021-01-15_plate-2	D
pVER-IPTG-002(V136E)	['V96E', 'V136E', 'T154I', 'S158R', 'V238D', 'M254I', 'V264I']	A	32.0	35717.54028317204	43.82067615504513	2022-03-22_plate-2	B
pVER-IPTG-002(V136E)	['V96E', 'V136E', 'T154I', 'S158R', 'V238D', 'M254I', 'V264I']	A	64.0	36009.15306886118	173.50950906437106	2020-11-08_plate-1	C
pVER-IPTG-002(V136E)	['V96E', 'V136E', 'T154I', 'S158R', 'V238D', 'M254I', 'V264I']	B	64.0	36305.66134590849	157.92377437738952	2021-01-15_plate-2	D
pVER-IPTG-002(V136E)	['V96E', 'V136E', 'T154I', 'S158R', 'V238D', 'M254I', 'V264I']	A	64.0	35811.15822462563	46.47927220620722	2022-03-22_plate-2	B
pVER-IPTG-002(V136E)	['V96E', 'V136E', 'T154I', 'S158R', 'V238D', 'M254I', 'V264I']	A	128.0	33855.054138874584	277.8244006633204	2020-11-08_plate-1	C
pVER-IPTG-002(V136E)	['V96E', 'V136E', 'T154I', 'S158R', 'V238D', 'M254I', 'V264I']	B	128.0	35767.250702327285	161.1170549716846	2021-01-15_plate-2	D
pVER-IPTG-002(V136E)	['V96E', 'V136E', 'T154I', 'S158R', 'V238D', 'M254I', 'V264I']	B	128.0	37062.541168305535	141.49084771906013	2021-02-01_plate-2	G
pVER-IPTG-002(V136E)	['V96E', 'V136E', 'T154I', 'S158R', 'V238D', 'M254I', 'V264I']	A	128.0	36184.48388590791	43.73785036972843	2022-03-22_plate-2	B
pVER-IPTG-002(V136E)	['V96E', 'V136E', 'T154I', 'S158R', 'V238D', 'M254I', 'V264I']	A	256.0	35388.38962850151	177.71571468620013	2020-11-08_plate-1	C
pVER-IPTG-002(V136E)	['V96E', 'V136E', 'T154I', 'S158R', 'V238D', 'M254I', 'V264I']	B	256.0	36238.839681312194	143.25265698014718	2021-01-15_plate-2	D
pVER-IPTG-002(V136E)	['V96E', 'V136E', 'T154I', 'S158R', 'V238D', 'M254I', 'V264I']	B	256.0	37140.10823314462	151.07193615705862	2021-02-01_plate-2	G
pVER-IPTG-002(V136E)	['V96E', 'V136E', 'T154I', 'S158R', 'V238D', 'M254I', 'V264I']	A	256.0	35610.484699051354	43.81921264889285	2022-03-22_plate-2	B
pVER-IPTG-002(V136E)	['V96E', 'V136E', 'T154I', 'S158R', 'V238D', 'M254I', 'V264I']	A	512.0	34336.20794555725	181.14623295279702	2020-11-08_plate-1	C
pVER-IPTG-002(V136E)	['V96E', 'V136E', 'T154I', 'S158R', 'V238D', 'M254I', 'V264I']	B	512.0	35646.350394304856	144.2217484183508	2021-01-15_plate-2	D
pVER-IPTG-002(V136E)	['V96E', 'V136E', 'T154I', 'S158R', 'V238D', 'M254I', 'V264I']	B	512.0	37498.6906783121	140.1528323301639	2021-02-01_plate-2	G
pVER-IPTG-002(V136E)	['V96E', 'V136E', 'T154I', 'S158R', 'V238D', 'M254I', 'V264I']	A	512.0	35570.12974401808	46.70198707843144	2022-03-22_plate-2	B
pVER-IPTG-002(V136E)	['V96E', 'V136E', 'T154I', 'S158R', 'V238D', 'M254I', 'V264I']	A	1024.0	33837.8335166121	223.9949272051888	2020-11-08_plate-1	C
pVER-IPTG-002(V136E)	['V96E', 'V136E', 'T154I', 'S158R', 'V238D', 'M254I', 'V264I']	B	1024.0	35492.349380893604	150.1465012992721	2021-01-15_plate-2	D
pVER-IPTG-002(V136E)	['V96E', 'V136E', 'T154I', 'S158R', 'V238D', 'M254I', 'V264I']	B	1024.0	37427.869807823445	148.09011714834907	2021-02-01_plate-2	G
pVER-IPTG-002(V136E)	['V96E', 'V136E', 'T154I', 'S158R', 'V238D', 'M254I', 'V264I']	A	1024.0	35152.4775627093	44.551110976233375	2022-03-22_plate-2	B
pVER-IPTG-002(V136E)	['V96E', 'V136E', 'T154I', 'S158R', 'V238D', 'M254I', 'V264I']	A	2048.0	33374.45074159692	185.87376387087673	2020-11-08_plate-1	C
pVER-IPTG-002(V136E)	['V96E', 'V136E', 'T154I', 'S158R', 'V238D', 'M254I', 'V264I']	B	2048.0	34925.19590630397	150.70984933902488	2021-01-15_plate-2	D
pVER-IPTG-002(V136E)	['V96E', 'V136E', 'T154I', 'S158R', 'V238D', 'M254I', 'V264I']	B	2048.0	36411.56379123672	149.7890602553271	2021-02-01_plate-2	G
pVER-IPTG-002(V136E)	['V96E', 'V136E', 'T154I', 'S158R', 'V238D', 'M254I', 'V264I']	A	2048.0	34686.49256746844	47.12726880889935	2022-03-22_plate-2	B
pVER-IPTG-002(V136E)	['V96E', 'V136E', 'T154I', 'S158R', 'V238D', 'M254I', 'V264I']	B	4096.0	37298.14119132083	142.8831096976738	2021-02-01_plate-2	G
pVER-IPTG-002(V136E)	['V96E', 'V136E', 'T154I', 'S158R', 'V238D', 'M254I', 'V264I']	B	8192.0	37190.733788738944	145.50945380186704	2021-02-01_plate-2	G
pVER-IPTG-002(V136E)	['V96E', 'V136E', 'T154I', 'S158R', 'V238D', 'M254I', 'V264I']	B	16384.0	36878.53468845447	150.59005695439592	2021-02-01_plate-2	G
pVER-IPTG-002(V136E)	['V96E', 'V136E', 'T154I', 'S158R', 'V238D', 'M254I', 'V264I']	B	32768.0	36610.97220046442	148.630737243844	2021-02-01_plate-2	G
pVER-IPTG-002(V136E)	['V96E', 'V136E', 'T154I', 'S158R', 'V238D', 'M254I', 'V264I']	B	65536.0	35513.850974161265	151.998737979912	2021-02-01_plate-2	G
pVER-IPTG-002(V80L)	['V80L', 'V96E', 'T154I', 'S158R', 'V238D', 'M254I', 'V264I']	A	0.0	18819.738888681	134.7867978686162	2020-11-08_plate-2	C
pVER-IPTG-002(V80L)	['V80L', 'V96E', 'T154I', 'S158R', 'V238D', 'M254I', 'V264I']	B	0.0	18427.862549275265	65.29960943834398	2021-01-15_plate-2	B
pVER-IPTG-002(V80L)	['V80L', 'V96E', 'T154I', 'S158R', 'V238D', 'M254I', 'V264I']	B	0.0	14294.691160838189	56.09219852939039	2021-01-19_plate-2	G
pVER-IPTG-002(V80L)	['V80L', 'V96E', 'T154I', 'S158R', 'V238D', 'M254I', 'V264I']	A	2.0	18127.81780977598	78.42705567384525	2020-11-08_plate-2	C
pVER-IPTG-002(V80L)	['V80L', 'V96E', 'T154I', 'S158R', 'V238D', 'M254I', 'V264I']	B	2.0	16524.14851177937	59.35727114975881	2021-01-15_plate-2	B
pVER-IPTG-002(V80L)	['V80L', 'V96E', 'T154I', 'S158R', 'V238D', 'M254I', 'V264I']	A	4.0	16469.538566562966	100.98262444770893	2020-11-08_plate-2	C
pVER-IPTG-002(V80L)	['V80L', 'V96E', 'T154I', 'S158R', 'V238D', 'M254I', 'V264I']	B	4.0	15406.191801928242	61.876207940036636	2021-01-15_plate-2	B
pVER-IPTG-002(V80L)	['V80L', 'V96E', 'T154I', 'S158R', 'V238D', 'M254I', 'V264I']	A	8.0	13888.086416176257	94.70801576778344	2020-11-08_plate-2	C
pVER-IPTG-002(V80L)	['V80L', 'V96E', 'T154I', 'S158R', 'V238D', 'M254I', 'V264I']	B	8.0	13756.792365898038	54.1966043991391	2021-01-15_plate-2	B
pVER-IPTG-002(V80L)	['V80L', 'V96E', 'T154I', 'S158R', 'V238D', 'M254I', 'V264I']	A	16.0	10404.254144735354	111.00453262457792	2020-11-08_plate-2	C
pVER-IPTG-002(V80L)	['V80L', 'V96E', 'T154I', 'S158R', 'V238D', 'M254I', 'V264I']	B	16.0	11778.728939807956	53.92568112418579	2021-01-15_plate-2	B
pVER-IPTG-002(V80L)	['V80L', 'V96E', 'T154I', 'S158R', 'V238D', 'M254I', 'V264I']	A	32.0	11194.038284114855	53.54916967276529	2020-11-08_plate-2	C
pVER-IPTG-002(V80L)	['V80L', 'V96E', 'T154I', 'S158R', 'V238D', 'M254I', 'V264I']	B	32.0	9756.752360493121	41.90929144053792	2021-01-15_plate-2	B
pVER-IPTG-002(V80L)	['V80L', 'V96E', 'T154I', 'S158R', 'V238D', 'M254I', 'V264I']	A	64.0	8272.158705922215	59.93322665543038	2020-11-08_plate-2	C
pVER-IPTG-002(V80L)	['V80L', 'V96E', 'T154I', 'S158R', 'V238D', 'M254I', 'V264I']	B	64.0	7634.021023691121	37.85141002679161	2021-01-15_plate-2	B
pVER-IPTG-002(V80L)	['V80L', 'V96E', 'T154I', 'S158R', 'V238D', 'M254I', 'V264I']	A	128.0	6198.190072862823	44.386594923753826	2020-11-08_plate-2	C
pVER-IPTG-002(V80L)	['V80L', 'V96E', 'T154I', 'S158R', 'V238D', 'M254I', 'V264I']	B	128.0	5610.080897021824	29.65563874986412	2021-01-15_plate-2	B
pVER-IPTG-002(V80L)	['V80L', 'V96E', 'T154I', 'S158R', 'V238D', 'M254I', 'V264I']	A	256.0	3571.853361860147	25.57560328583867	2020-11-08_plate-2	C
pVER-IPTG-002(V80L)	['V80L', 'V96E', 'T154I', 'S158R', 'V238D', 'M254I', 'V264I']	B	256.0	3494.7590102135587	19.523821294107297	2021-01-15_plate-2	B
pVER-IPTG-002(V80L)	['V80L', 'V96E', 'T154I', 'S158R', 'V238D', 'M254I', 'V264I']	B	256.0	2587.1831621792953	13.324776022721716	2021-01-19_plate-2	G
pVER-IPTG-002(V80L)	['V80L', 'V96E', 'T154I', 'S158R', 'V238D', 'M254I', 'V264I']	A	512.0	2122.9718639741136	14.384654352452245	2020-11-08_plate-2	C
pVER-IPTG-002(V80L)	['V80L', 'V96E', 'T154I', 'S158R', 'V238D', 'M254I', 'V264I']	B	512.0	2342.4199289511384	11.187550909107145	2021-01-15_plate-2	B
pVER-IPTG-002(V80L)	['V80L', 'V96E', 'T154I', 'S158R', 'V238D', 'M254I', 'V264I']	B	512.0	1966.122857653692	8.340249134254302	2021-01-19_plate-2	G
pVER-IPTG-002(V80L)	['V80L', 'V96E', 'T154I', 'S158R', 'V238D', 'M254I', 'V264I']	A	1024.0	1480.2370845126163	8.37557773694244	2020-11-08_plate-2	C
pVER-IPTG-002(V80L)	['V80L', 'V96E', 'T154I', 'S158R', 'V238D', 'M254I', 'V264I']	B	1024.0	1715.2714528657812	6.542636832673497	2021-01-15_plate-2	B
pVER-IPTG-002(V80L)	['V80L', 'V96E', 'T154I', 'S158R', 'V238D', 'M254I', 'V264I']	B	1024.0	1646.0216720384929	6.259522997882995	2021-01-19_plate-2	G
pVER-IPTG-002(V80L)	['V80L', 'V96E', 'T154I', 'S158R', 'V238D', 'M254I', 'V264I']	A	2048.0	1182.5030416394213	5.448178133359652	2020-11-08_plate-2	C
pVER-IPTG-002(V80L)	['V80L', 'V96E', 'T154I', 'S158R', 'V238D', 'M254I', 'V264I']	B	2048.0	1461.769424382209	5.546201211028847	2021-01-15_plate-2	B
pVER-IPTG-002(V80L)	['V80L', 'V96E', 'T154I', 'S158R', 'V238D', 'M254I', 'V264I']	B	2048.0	1502.2789347531593	5.066638122517644	2021-01-19_plate-2	G
pVER-IPTG-002(V80L)	['V80L', 'V96E', 'T154I', 'S158R', 'V238D', 'M254I', 'V264I']	B	4096.0	1420.6665427184373	4.701148343616467	2021-01-19_plate-2	G
pVER-IPTG-002(V80L)	['V80L', 'V96E', 'T154I', 'S158R', 'V238D', 'M254I', 'V264I']	B	8192.0	1373.2310809029364	4.494819525698707	2021-01-19_plate-2	G
pVER-IPTG-002(V80L)	['V80L', 'V96E', 'T154I', 'S158R', 'V238D', 'M254I', 'V264I']	B	16384.0	1334.591017373832	4.516777637352025	2021-01-19_plate-2	G
pVER-IPTG-002(V80L)	['V80L', 'V96E', 'T154I', 'S158R', 'V238D', 'M254I', 'V264I']	B	32768.0	1359.570270707654	4.544652299990322	2021-01-19_plate-2	G
pVER-IPTG-002(V80L)	['V80L', 'V96E', 'T154I', 'S158R', 'V238D', 'M254I', 'V264I']	B	65536.0	1409.7586601747107	4.949266336555244	2021-01-19_plate-2	G
pVER-IPTG-003	['V52M', 'H74Y', 'V119I', 'G200V', 'R207H', 'L262M', 'K290R', 'Q306H', 'A337V', 'Q352*']	A	0.0	32021.44523571409	113.04383033518654	2020-02-15_plate-1	D
pVER-IPTG-003	['V52M', 'H74Y', 'V119I', 'G200V', 'R207H', 'L262M', 'K290R', 'Q306H', 'A337V', 'Q352*']	A	0.0	30865.163670293696	131.3756989589418	2020-02-27_plate-1	D
pVER-IPTG-003	['V52M', 'H74Y', 'V119I', 'G200V', 'R207H', 'L262M', 'K290R', 'Q306H', 'A337V', 'Q352*']	A	2.0	31270.534316596215	115.21296123326714	2020-02-15_plate-1	D
pVER-IPTG-003	['V52M', 'H74Y', 'V119I', 'G200V', 'R207H', 'L262M', 'K290R', 'Q306H', 'A337V', 'Q352*']	A	4.0	30668.183485929345	107.906319497554	2020-02-15_plate-1	D
pVER-IPTG-003	['V52M', 'H74Y', 'V119I', 'G200V', 'R207H', 'L262M', 'K290R', 'Q306H', 'A337V', 'Q352*']	A	8.0	29989.676566241254	105.36475556762437	2020-02-15_plate-1	D
pVER-IPTG-003	['V52M', 'H74Y', 'V119I', 'G200V', 'R207H', 'L262M', 'K290R', 'Q306H', 'A337V', 'Q352*']	A	16.0	28554.801864683603	101.60257362596289	2020-02-15_plate-1	D
pVER-IPTG-003	['V52M', 'H74Y', 'V119I', 'G200V', 'R207H', 'L262M', 'K290R', 'Q306H', 'A337V', 'Q352*']	A	32.0	27122.550471611972	99.14725020251856	2020-02-15_plate-1	D
pVER-IPTG-003	['V52M', 'H74Y', 'V119I', 'G200V', 'R207H', 'L262M', 'K290R', 'Q306H', 'A337V', 'Q352*']	A	64.0	23055.87599550098	77.84905588808788	2020-02-15_plate-1	D
pVER-IPTG-003	['V52M', 'H74Y', 'V119I', 'G200V', 'R207H', 'L262M', 'K290R', 'Q306H', 'A337V', 'Q352*']	A	64.0	26140.27598304648	108.11213293369028	2020-02-27_plate-1	D
pVER-IPTG-003	['V52M', 'H74Y', 'V119I', 'G200V', 'R207H', 'L262M', 'K290R', 'Q306H', 'A337V', 'Q352*']	A	128.0	18215.018769640243	61.03142548268464	2020-02-15_plate-1	D
pVER-IPTG-003	['V52M', 'H74Y', 'V119I', 'G200V', 'R207H', 'L262M', 'K290R', 'Q306H', 'A337V', 'Q352*']	A	128.0	21877.560082282	89.86394750390053	2020-02-27_plate-1	D
pVER-IPTG-003	['V52M', 'H74Y', 'V119I', 'G200V', 'R207H', 'L262M', 'K290R', 'Q306H', 'A337V', 'Q352*']	A	256.0	14039.929322460905	47.34632571619878	2020-02-15_plate-1	D
pVER-IPTG-003	['V52M', 'H74Y', 'V119I', 'G200V', 'R207H', 'L262M', 'K290R', 'Q306H', 'A337V', 'Q352*']	A	256.0	16691.334262137156	66.91024139946266	2020-02-27_plate-1	D
pVER-IPTG-003	['V52M', 'H74Y', 'V119I', 'G200V', 'R207H', 'L262M', 'K290R', 'Q306H', 'A337V', 'Q352*']	A	512.0	10957.406302704052	37.480009526765414	2020-02-15_plate-1	D
pVER-IPTG-003	['V52M', 'H74Y', 'V119I', 'G200V', 'R207H', 'L262M', 'K290R', 'Q306H', 'A337V', 'Q352*']	A	512.0	13274.391251090045	54.56917284888594	2020-02-27_plate-1	D
pVER-IPTG-003	['V52M', 'H74Y', 'V119I', 'G200V', 'R207H', 'L262M', 'K290R', 'Q306H', 'A337V', 'Q352*']	A	1024.0	9242.451326976192	31.889799910554338	2020-02-15_plate-1	D
pVER-IPTG-003	['V52M', 'H74Y', 'V119I', 'G200V', 'R207H', 'L262M', 'K290R', 'Q306H', 'A337V', 'Q352*']	A	1024.0	10695.303376624533	45.50706034738568	2020-02-27_plate-1	D
pVER-IPTG-003	['V52M', 'H74Y', 'V119I', 'G200V', 'R207H', 'L262M', 'K290R', 'Q306H', 'A337V', 'Q352*']	A	2048.0	7986.743215631302	28.756112927811166	2020-02-15_plate-1	D
pVER-IPTG-003	['V52M', 'H74Y', 'V119I', 'G200V', 'R207H', 'L262M', 'K290R', 'Q306H', 'A337V', 'Q352*']	A	2048.0	9058.829137180237	39.381963570969994	2020-02-27_plate-1	D
pVER-IPTG-003	['V52M', 'H74Y', 'V119I', 'G200V', 'R207H', 'L262M', 'K290R', 'Q306H', 'A337V', 'Q352*']	A	4096.0	7437.1680801737075	32.88141068721824	2020-02-27_plate-1	D
pVER-IPTG-003	['V52M', 'H74Y', 'V119I', 'G200V', 'R207H', 'L262M', 'K290R', 'Q306H', 'A337V', 'Q352*']	A	8192.0	5885.983043281417	25.0545207364774	2020-02-27_plate-1	D
pVER-IPTG-003	['V52M', 'H74Y', 'V119I', 'G200V', 'R207H', 'L262M', 'K290R', 'Q306H', 'A337V', 'Q352*']	A	16384.0	4640.807645579067	19.338658767706	2020-02-27_plate-1	D
pVER-IPTG-003	['V52M', 'H74Y', 'V119I', 'G200V', 'R207H', 'L262M', 'K290R', 'Q306H', 'A337V', 'Q352*']	A	32768.0	4270.000655638139	17.301901003310817	2020-02-27_plate-1	D
pVER-IPTG-003	['V52M', 'H74Y', 'V119I', 'G200V', 'R207H', 'L262M', 'K290R', 'Q306H', 'A337V', 'Q352*']	A	65536.0	4127.259512894523	17.713622861712782	2020-02-27_plate-1	D
pVER-IPTG-004	['A87P', 'V301M', 'E357G']	A	0.0	30546.513006928497	97.95436504095308	2020-02-15_plate-1	E
pVER-IPTG-004	['A87P', 'V301M', 'E357G']	A	0.0	30549.368799877928	97.41488041878326	2020-02-27_plate-1	E
pVER-IPTG-004	['A87P', 'V301M', 'E357G']	A	0.0	29959.80737104416	123.86041571704683	2020-11-19_plate-1	D
pVER-IPTG-004	['A87P', 'V301M', 'E357G']	A	0.0	32976.74283877527	120.6072749654953	2021-01-13_plate-1	B
pVER-IPTG-004	['A87P', 'V301M', 'E357G']	B	0.0	32443.255885365874	111.82787919641375	2021-01-21_plate-1	B
pVER-IPTG-004	['A87P', 'V301M', 'E357G']	A	2.0	31102.06733895252	99.41224256237082	2020-02-15_plate-1	E
pVER-IPTG-004	['A87P', 'V301M', 'E357G']	A	2.0	29263.85819447845	200.24153718485385	2020-11-19_plate-1	D
pVER-IPTG-004	['A87P', 'V301M', 'E357G']	A	2.0	33714.77052154972	120.13159464816782	2021-01-13_plate-1	B
pVER-IPTG-004	['A87P', 'V301M', 'E357G']	A	4.0	31152.02581567643	95.33381915345127	2020-02-15_plate-1	E
pVER-IPTG-004	['A87P', 'V301M', 'E357G']	A	4.0	32212.674017472338	127.47579350968827	2020-11-19_plate-1	D
pVER-IPTG-004	['A87P', 'V301M', 'E357G']	A	4.0	33258.12954723543	127.48394345969021	2021-01-13_plate-1	B
pVER-IPTG-004	['A87P', 'V301M', 'E357G']	A	8.0	31076.501045081204	97.53837355497666	2020-02-15_plate-1	E
pVER-IPTG-004	['A87P', 'V301M', 'E357G']	A	8.0	31932.19029463385	138.78591895519844	2020-11-19_plate-1	D
pVER-IPTG-004	['A87P', 'V301M', 'E357G']	A	8.0	30195.991602642185	109.6301845682784	2021-01-13_plate-1	B
pVER-IPTG-004	['A87P', 'V301M', 'E357G']	A	16.0	31311.833432473028	96.08625511915658	2020-02-15_plate-1	E
pVER-IPTG-004	['A87P', 'V301M', 'E357G']	A	16.0	31171.367219425778	141.9905288626784	2020-11-19_plate-1	D
pVER-IPTG-004	['A87P', 'V301M', 'E357G']	A	16.0	33584.847289894926	116.12585244399956	2021-01-13_plate-1	B
pVER-IPTG-004	['A87P', 'V301M', 'E357G']	A	32.0	29658.579675464203	90.05936571966521	2020-02-15_plate-1	E
pVER-IPTG-004	['A87P', 'V301M', 'E357G']	A	32.0	29911.646099100813	131.65916069025045	2020-11-19_plate-1	D
pVER-IPTG-004	['A87P', 'V301M', 'E357G']	A	32.0	32610.248340796392	115.16718562865479	2021-01-13_plate-1	B
pVER-IPTG-004	['A87P', 'V301M', 'E357G']	A	64.0	27957.127424143924	82.48557703160844	2020-02-15_plate-1	E
pVER-IPTG-004	['A87P', 'V301M', 'E357G']	A	64.0	29425.677066758617	90.73754757309365	2020-02-27_plate-1	E
pVER-IPTG-004	['A87P', 'V301M', 'E357G']	A	64.0	27998.733427303643	92.7373256852191	2020-11-19_plate-1	D
pVER-IPTG-004	['A87P', 'V301M', 'E357G']	A	64.0	29498.99973804429	104.70003671323995	2021-01-13_plate-1	B
pVER-IPTG-004	['A87P', 'V301M', 'E357G']	A	128.0	23568.909284750353	64.37782753372223	2020-02-15_plate-1	E
pVER-IPTG-004	['A87P', 'V301M', 'E357G']	A	128.0	26261.31746170532	77.70933362826382	2020-02-27_plate-1	E
pVER-IPTG-004	['A87P', 'V301M', 'E357G']	A	128.0	24342.933314447622	95.06954272723495	2020-11-19_plate-1	D
pVER-IPTG-004	['A87P', 'V301M', 'E357G']	A	128.0	24434.884890772453	79.1177435133314	2021-01-13_plate-1	B
pVER-IPTG-004	['A87P', 'V301M', 'E357G']	B	128.0	24632.525625783997	71.18377996664447	2021-01-21_plate-1	B
pVER-IPTG-004	['A87P', 'V301M', 'E357G']	A	256.0	16975.19887135875	53.44147438720611	2020-02-15_plate-1	E
pVER-IPTG-004	['A87P', 'V301M', 'E357G']	A	256.0	19677.95668836045	61.60151505783127	2020-02-27_plate-1	E
pVER-IPTG-004	['A87P', 'V301M', 'E357G']	A	256.0	15585.337173093149	101.05153188662271	2020-11-19_plate-1	D
pVER-IPTG-004	['A87P', 'V301M', 'E357G']	A	256.0	16732.84639850149	59.79893925520399	2021-01-13_plate-1	B
pVER-IPTG-004	['A87P', 'V301M', 'E357G']	B	256.0	15787.63126300816	54.830229375465436	2021-01-21_plate-1	B
pVER-IPTG-004	['A87P', 'V301M', 'E357G']	A	512.0	11418.479447601041	38.29078340038131	2020-02-15_plate-1	E
pVER-IPTG-004	['A87P', 'V301M', 'E357G']	A	512.0	12932.701995360989	45.7657036193699	2020-02-27_plate-1	E
pVER-IPTG-004	['A87P', 'V301M', 'E357G']	A	512.0	10685.975533787674	46.43663176573329	2020-11-19_plate-1	D
pVER-IPTG-004	['A87P', 'V301M', 'E357G']	A	512.0	11627.377429746017	45.33252166616623	2021-01-13_plate-1	B
pVER-IPTG-004	['A87P', 'V301M', 'E357G']	B	512.0	10605.024691087514	38.19192582571385	2021-01-21_plate-1	B
pVER-IPTG-004	['A87P', 'V301M', 'E357G']	A	1024.0	8554.679137028026	27.498114880545398	2020-02-15_plate-1	E
pVER-IPTG-004	['A87P', 'V301M', 'E357G']	A	1024.0	9194.043369863128	32.04574889256031	2020-02-27_plate-1	E
pVER-IPTG-004	['A87P', 'V301M', 'E357G']	A	1024.0	7507.225437288841	35.98098345506702	2020-11-19_plate-1	D
pVER-IPTG-004	['A87P', 'V301M', 'E357G']	A	1024.0	8735.634792795225	30.78216347606997	2021-01-13_plate-1	B
pVER-IPTG-004	['A87P', 'V301M', 'E357G']	B	1024.0	8052.1051795138865	27.629142454526182	2021-01-21_plate-1	B
pVER-IPTG-004	['A87P', 'V301M', 'E357G']	A	2048.0	6945.060210996324	20.69580603414301	2020-02-15_plate-1	E
pVER-IPTG-004	['A87P', 'V301M', 'E357G']	A	2048.0	7228.091910639235	23.611654938938536	2020-02-27_plate-1	E
pVER-IPTG-004	['A87P', 'V301M', 'E357G']	A	2048.0	6002.702019225626	26.34870305505055	2020-11-19_plate-1	D
pVER-IPTG-004	['A87P', 'V301M', 'E357G']	A	2048.0	6527.1218235473425	23.13714980445539	2021-01-13_plate-1	B
pVER-IPTG-004	['A87P', 'V301M', 'E357G']	B	2048.0	6546.580321588252	21.160923440894493	2021-01-21_plate-1	B
pVER-IPTG-004	['A87P', 'V301M', 'E357G']	A	4096.0	5973.484063300382	17.707343890904532	2020-02-27_plate-1	E
pVER-IPTG-004	['A87P', 'V301M', 'E357G']	B	4096.0	5475.872878571799	16.92862843064169	2021-01-21_plate-1	B
pVER-IPTG-004	['A87P', 'V301M', 'E357G']	A	8192.0	4988.748735697435	14.310287670003554	2020-02-27_plate-1	E
pVER-IPTG-004	['A87P', 'V301M', 'E357G']	B	8192.0	4715.336891512465	14.162719892499384	2021-01-21_plate-1	B
pVER-IPTG-004	['A87P', 'V301M', 'E357G']	A	16384.0	4399.119596906765	12.104118608105372	2020-02-27_plate-1	E
pVER-IPTG-004	['A87P', 'V301M', 'E357G']	B	16384.0	4249.193888006769	12.672283216729161	2021-01-21_plate-1	B
pVER-IPTG-004	['A87P', 'V301M', 'E357G']	A	32768.0	4144.916054060231	12.240010802433916	2020-02-27_plate-1	E
pVER-IPTG-004	['A87P', 'V301M', 'E357G']	B	32768.0	4007.274935071269	12.363510309511428	2021-01-21_plate-1	B
pVER-IPTG-004	['A87P', 'V301M', 'E357G']	A	65536.0	4001.4480618697553	12.720241191848455	2020-02-27_plate-1	E
pVER-IPTG-004	['A87P', 'V301M', 'E357G']	B	65536.0	4073.1287493175096	14.230668503213566	2021-01-21_plate-1	B
pVER-IPTG-004(S70R)	['S70R', 'A87P', 'V301M', 'E357G']	A	0.0	37652.77557442863	121.79707511154051	2020-11-10_plate-2	C
pVER-IPTG-004(S70R)	['S70R', 'A87P', 'V301M', 'E357G']	B	0.0	37022.249277753064	138.15137517901334	2021-01-14_plate-1	C
pVER-IPTG-004(S70R)	['S70R', 'A87P', 'V301M', 'E357G']	B	0.0	33890.55717218268	123.27059244768577	2021-01-31_plate-2	E
pVER-IPTG-004(S70R)	['S70R', 'A87P', 'V301M', 'E357G']	A	0.0	38324.537270028115	142.02579005706602	2021-02-19_plate-1	C
pVER-IPTG-004(S70R)	['S70R', 'A87P', 'V301M', 'E357G']	A	2.0	38111.18238961216	117.97487318229764	2020-11-10_plate-2	C
pVER-IPTG-004(S70R)	['S70R', 'A87P', 'V301M', 'E357G']	B	2.0	37812.77854199431	143.87703663095425	2021-01-14_plate-1	C
pVER-IPTG-004(S70R)	['S70R', 'A87P', 'V301M', 'E357G']	A	4.0	38177.55670612377	121.42590128436551	2020-11-10_plate-2	C
pVER-IPTG-004(S70R)	['S70R', 'A87P', 'V301M', 'E357G']	B	4.0	38011.59862444923	138.91663370805156	2021-01-14_plate-1	C
pVER-IPTG-004(S70R)	['S70R', 'A87P', 'V301M', 'E357G']	A	8.0	38615.524120468544	120.15916569189542	2020-11-10_plate-2	C
pVER-IPTG-004(S70R)	['S70R', 'A87P', 'V301M', 'E357G']	B	8.0	37567.50897336775	145.42346399441598	2021-01-14_plate-1	C
pVER-IPTG-004(S70R)	['S70R', 'A87P', 'V301M', 'E357G']	A	16.0	37702.4594361207	140.3996946800021	2020-11-10_plate-2	C
pVER-IPTG-004(S70R)	['S70R', 'A87P', 'V301M', 'E357G']	B	16.0	37386.07598352639	144.35445705274518	2021-01-14_plate-1	C
pVER-IPTG-004(S70R)	['S70R', 'A87P', 'V301M', 'E357G']	A	32.0	38792.338123971895	121.52474512922745	2020-11-10_plate-2	C
pVER-IPTG-004(S70R)	['S70R', 'A87P', 'V301M', 'E357G']	B	32.0	37815.07403019447	137.67491269870436	2021-01-14_plate-1	C
pVER-IPTG-004(S70R)	['S70R', 'A87P', 'V301M', 'E357G']	A	64.0	38578.7504168199	130.0091638208366	2020-11-10_plate-2	C
pVER-IPTG-004(S70R)	['S70R', 'A87P', 'V301M', 'E357G']	B	64.0	38136.21653601254	140.98332639779528	2021-01-14_plate-1	C
pVER-IPTG-004(S70R)	['S70R', 'A87P', 'V301M', 'E357G']	A	128.0	38144.128597005976	116.67817083595007	2020-11-10_plate-2	C
pVER-IPTG-004(S70R)	['S70R', 'A87P', 'V301M', 'E357G']	B	128.0	37947.243424698616	136.87096584710187	2021-01-14_plate-1	C
pVER-IPTG-004(S70R)	['S70R', 'A87P', 'V301M', 'E357G']	B	128.0	33190.74772178985	120.0447761723693	2021-01-31_plate-2	E
pVER-IPTG-004(S70R)	['S70R', 'A87P', 'V301M', 'E357G']	A	128.0	38592.72233895644	143.08146087060936	2021-02-19_plate-1	C
pVER-IPTG-004(S70R)	['S70R', 'A87P', 'V301M', 'E357G']	A	256.0	37978.02137606326	130.29365609564707	2020-11-10_plate-2	C
pVER-IPTG-004(S70R)	['S70R', 'A87P', 'V301M', 'E357G']	B	256.0	37418.15416588586	136.42533802868115	2021-01-14_plate-1	C
pVER-IPTG-004(S70R)	['S70R', 'A87P', 'V301M', 'E357G']	B	256.0	33572.790613166	119.42757813005628	2021-01-31_plate-2	E
pVER-IPTG-004(S70R)	['S70R', 'A87P', 'V301M', 'E357G']	A	256.0	37782.962093157286	144.90709530843463	2021-02-19_plate-1	C
pVER-IPTG-004(S70R)	['S70R', 'A87P', 'V301M', 'E357G']	A	512.0	37328.244473096245	111.20172188640265	2020-11-10_plate-2	C
pVER-IPTG-004(S70R)	['S70R', 'A87P', 'V301M', 'E357G']	B	512.0	36487.22477798405	132.2062641432956	2021-01-14_plate-1	C
pVER-IPTG-004(S70R)	['S70R', 'A87P', 'V301M', 'E357G']	B	512.0	34054.63741176764	115.6838637517314	2021-01-31_plate-2	E
pVER-IPTG-004(S70R)	['S70R', 'A87P', 'V301M', 'E357G']	A	512.0	37565.06690128128	134.62739617183902	2021-02-19_plate-1	C
pVER-IPTG-004(S70R)	['S70R', 'A87P', 'V301M', 'E357G']	A	1024.0	35410.17346121762	106.77668741309076	2020-11-10_plate-2	C
pVER-IPTG-004(S70R)	['S70R', 'A87P', 'V301M', 'E357G']	B	1024.0	34571.440426630186	119.10520994181418	2021-01-14_plate-1	C
pVER-IPTG-004(S70R)	['S70R', 'A87P', 'V301M', 'E357G']	B	1024.0	31762.918157088236	109.97471218952103	2021-01-31_plate-2	E
pVER-IPTG-004(S70R)	['S70R', 'A87P', 'V301M', 'E357G']	A	1024.0	35533.611344410194	129.03501495797687	2021-02-19_plate-1	C
pVER-IPTG-004(S70R)	['S70R', 'A87P', 'V301M', 'E357G']	A	2048.0	30708.54654169104	89.65862381268529	2020-11-10_plate-2	C
pVER-IPTG-004(S70R)	['S70R', 'A87P', 'V301M', 'E357G']	B	2048.0	30093.05992890961	106.38668044033668	2021-01-14_plate-1	C
pVER-IPTG-004(S70R)	['S70R', 'A87P', 'V301M', 'E357G']	B	2048.0	28743.824678834673	93.60668716280311	2021-01-31_plate-2	E
pVER-IPTG-004(S70R)	['S70R', 'A87P', 'V301M', 'E357G']	A	2048.0	30753.410422067984	101.22640361430336	2021-02-19_plate-1	C
pVER-IPTG-004(S70R)	['S70R', 'A87P', 'V301M', 'E357G']	B	4096.0	19730.846520795752	66.60759714071753	2021-01-31_plate-2	E
pVER-IPTG-004(S70R)	['S70R', 'A87P', 'V301M', 'E357G']	A	4096.0	20038.65846615761	77.45942868868026	2021-02-19_plate-1	C
pVER-IPTG-004(S70R)	['S70R', 'A87P', 'V301M', 'E357G']	B	8192.0	11511.91015792622	44.6153780622024	2021-01-31_plate-2	E
pVER-IPTG-004(S70R)	['S70R', 'A87P', 'V301M', 'E357G']	A	8192.0	11698.584974280788	49.10582008687735	2021-02-19_plate-1	C
pVER-IPTG-004(S70R)	['S70R', 'A87P', 'V301M', 'E357G']	B	16384.0	8011.245743542411	30.60249542182008	2021-01-31_plate-2	E
pVER-IPTG-004(S70R)	['S70R', 'A87P', 'V301M', 'E357G']	A	16384.0	7989.226815132341	30.77652608782021	2021-02-19_plate-1	C
pVER-IPTG-004(S70R)	['S70R', 'A87P', 'V301M', 'E357G']	B	32768.0	5925.974671785739	20.43443236473846	2021-01-31_plate-2	E
pVER-IPTG-004(S70R)	['S70R', 'A87P', 'V301M', 'E357G']	A	32768.0	5911.164284366989	26.70764254774596	2021-02-19_plate-1	C
pVER-IPTG-004(S70R)	['S70R', 'A87P', 'V301M', 'E357G']	B	65536.0	4855.1246991085645	17.410709876581873	2021-01-31_plate-2	E
pVER-IPTG-004(S70R)	['S70R', 'A87P', 'V301M', 'E357G']	A	65536.0	4985.459888261768	20.91140800426171	2021-02-19_plate-1	C
pVER-IPTG-004(V136E)	['A87P', 'V136E', 'V301M', 'E357G']	B	0.0	33072.90061923271	130.4481015075181	2021-01-14_plate-2	F
pVER-IPTG-004(V136E)	['A87P', 'V136E', 'V301M', 'E357G']	B	0.0	34430.6827666511	116.14634623816659	2021-02-01_plate-1	F
pVER-IPTG-004(V136E)	['A87P', 'V136E', 'V301M', 'E357G']	D	0.0	35033.36552167477	125.30337153968259	2021-02-02_plate-2	C
pVER-IPTG-004(V136E)	['A87P', 'V136E', 'V301M', 'E357G']	B	2.0	33955.17526472838	119.82736460023744	2021-01-14_plate-2	F
pVER-IPTG-004(V136E)	['A87P', 'V136E', 'V301M', 'E357G']	D	2.0	35595.869818755105	121.05863792892524	2021-02-02_plate-2	C
pVER-IPTG-004(V136E)	['A87P', 'V136E', 'V301M', 'E357G']	B	4.0	33399.10855417085	133.9104826161336	2021-01-14_plate-2	F
pVER-IPTG-004(V136E)	['A87P', 'V136E', 'V301M', 'E357G']	D	4.0	35682.73936475297	123.75055235284646	2021-02-02_plate-2	C
pVER-IPTG-004(V136E)	['A87P', 'V136E', 'V301M', 'E357G']	B	8.0	34301.82522483921	134.66966210592355	2021-01-14_plate-2	F
pVER-IPTG-004(V136E)	['A87P', 'V136E', 'V301M', 'E357G']	D	8.0	36277.47697065979	122.29814440892088	2021-02-02_plate-2	C
pVER-IPTG-004(V136E)	['A87P', 'V136E', 'V301M', 'E357G']	B	16.0	34071.737433127426	153.4933959905097	2021-01-14_plate-2	F
pVER-IPTG-004(V136E)	['A87P', 'V136E', 'V301M', 'E357G']	D	16.0	36742.20311212587	121.71230575499447	2021-02-02_plate-2	C
pVER-IPTG-004(V136E)	['A87P', 'V136E', 'V301M', 'E357G']	B	32.0	34755.347098862614	126.1709365296965	2021-01-14_plate-2	F
pVER-IPTG-004(V136E)	['A87P', 'V136E', 'V301M', 'E357G']	D	32.0	36291.50699128868	123.5875117238374	2021-02-02_plate-2	C
pVER-IPTG-004(V136E)	['A87P', 'V136E', 'V301M', 'E357G']	B	64.0	34253.65591727785	153.479543696027	2021-01-14_plate-2	F
pVER-IPTG-004(V136E)	['A87P', 'V136E', 'V301M', 'E357G']	D	64.0	36582.01310096377	127.60939048797884	2021-02-02_plate-2	C
pVER-IPTG-004(V136E)	['A87P', 'V136E', 'V301M', 'E357G']	B	128.0	32757.91488030689	143.58706136106278	2021-01-14_plate-2	F
pVER-IPTG-004(V136E)	['A87P', 'V136E', 'V301M', 'E357G']	B	128.0	34311.681423900096	114.51510276710474	2021-02-01_plate-1	F
pVER-IPTG-004(V136E)	['A87P', 'V136E', 'V301M', 'E357G']	D	128.0	36608.26838690508	128.98924492489053	2021-02-02_plate-2	C
pVER-IPTG-004(V136E)	['A87P', 'V136E', 'V301M', 'E357G']	B	256.0	33820.343980937454	149.30304000385829	2021-01-14_plate-2	F
pVER-IPTG-004(V136E)	['A87P', 'V136E', 'V301M', 'E357G']	B	256.0	34380.951452120054	121.49680446342488	2021-02-01_plate-1	F
pVER-IPTG-004(V136E)	['A87P', 'V136E', 'V301M', 'E357G']	D	256.0	36483.50889113581	123.84332323143487	2021-02-02_plate-2	C
pVER-IPTG-004(V136E)	['A87P', 'V136E', 'V301M', 'E357G']	B	512.0	32453.22092998312	144.14435603550254	2021-01-14_plate-2	F
pVER-IPTG-004(V136E)	['A87P', 'V136E', 'V301M', 'E357G']	B	512.0	34789.08122051608	117.47930328039563	2021-02-01_plate-1	F
pVER-IPTG-004(V136E)	['A87P', 'V136E', 'V301M', 'E357G']	D	512.0	35537.5705488049	123.69860410691113	2021-02-02_plate-2	C
pVER-IPTG-004(V136E)	['A87P', 'V136E', 'V301M', 'E357G']	B	1024.0	32841.97440429864	149.1984850949701	2021-01-14_plate-2	F
pVER-IPTG-004(V136E)	['A87P', 'V136E', 'V301M', 'E357G']	B	1024.0	34802.609096121305	118.9899647965687	2021-02-01_plate-1	F
pVER-IPTG-004(V136E)	['A87P', 'V136E', 'V301M', 'E357G']	D	1024.0	35791.29588743917	123.81407491733951	2021-02-02_plate-2	C
pVER-IPTG-004(V136E)	['A87P', 'V136E', 'V301M', 'E357G']	B	2048.0	32402.361798865673	129.35329097785657	2021-01-14_plate-2	F
pVER-IPTG-004(V136E)	['A87P', 'V136E', 'V301M', 'E357G']	B	2048.0	34681.31000365294	120.289609654711	2021-02-01_plate-1	F
pVER-IPTG-004(V136E)	['A87P', 'V136E', 'V301M', 'E357G']	D	2048.0	34724.1099683433	123.74108055338378	2021-02-02_plate-2	C
pVER-IPTG-004(V136E)	['A87P', 'V136E', 'V301M', 'E357G']	B	4096.0	26932.65033619049	1362.1873298283597	2021-02-01_plate-1	F
pVER-IPTG-004(V136E)	['A87P', 'V136E', 'V301M', 'E357G']	B	8192.0	34532.89859296214	119.6456370688309	2021-02-01_plate-1	F
pVER-IPTG-004(V136E)	['A87P', 'V136E', 'V301M', 'E357G']	B	16384.0	33809.67154754547	125.33169330717212	2021-02-01_plate-1	F
pVER-IPTG-004(V136E)	['A87P', 'V136E', 'V301M', 'E357G']	B	32768.0	33614.19007612017	120.51764386417678	2021-02-01_plate-1	F
pVER-IPTG-004(V136E)	['A87P', 'V136E', 'V301M', 'E357G']	B	65536.0	33680.97565577292	132.29056802917393	2021-02-01_plate-1	F
pVER-IPTG-004(V80L)	['V80L', 'A87P', 'V301M', 'E357G']	A	0.0	30120.648762062345	154.20101641235203	2020-11-09_plate-1	F
pVER-IPTG-004(V80L)	['V80L', 'A87P', 'V301M', 'E357G']	B	0.0	31952.580364981004	100.09377867784761	2021-01-14_plate-1	F
pVER-IPTG-004(V80L)	['V80L', 'A87P', 'V301M', 'E357G']	B	0.0	31551.729833912927	103.56855761394985	2021-02-01_plate-1	E
pVER-IPTG-004(V80L)	['V80L', 'A87P', 'V301M', 'E357G']	A	2.0	31343.574639561215	117.30102089097758	2020-11-09_plate-1	F
pVER-IPTG-004(V80L)	['V80L', 'A87P', 'V301M', 'E357G']	B	2.0	32630.414638395625	110.39826953938788	2021-01-14_plate-1	F
pVER-IPTG-004(V80L)	['V80L', 'A87P', 'V301M', 'E357G']	A	4.0	31401.889152372285	101.59205252574299	2020-11-09_plate-1	F
pVER-IPTG-004(V80L)	['V80L', 'A87P', 'V301M', 'E357G']	B	4.0	33001.72922896913	111.22502633902978	2021-01-14_plate-1	F
pVER-IPTG-004(V80L)	['V80L', 'A87P', 'V301M', 'E357G']	A	8.0	28380.013879197748	109.54101193475012	2020-11-09_plate-1	F
pVER-IPTG-004(V80L)	['V80L', 'A87P', 'V301M', 'E357G']	B	8.0	31411.98868642778	100.12903613215843	2021-01-14_plate-1	F
pVER-IPTG-004(V80L)	['V80L', 'A87P', 'V301M', 'E357G']	A	16.0	25237.99917573198	74.99901720583091	2020-11-09_plate-1	F
pVER-IPTG-004(V80L)	['V80L', 'A87P', 'V301M', 'E357G']	B	16.0	28500.282460331255	83.5300991834039	2021-01-14_plate-1	F
pVER-IPTG-004(V80L)	['V80L', 'A87P', 'V301M', 'E357G']	A	32.0	18965.032119513955	64.4030126123951	2020-11-09_plate-1	F
pVER-IPTG-004(V80L)	['V80L', 'A87P', 'V301M', 'E357G']	B	32.0	21814.9814695515	72.81870187006257	2021-01-14_plate-1	F
pVER-IPTG-004(V80L)	['V80L', 'A87P', 'V301M', 'E357G']	A	64.0	12104.090887391489	46.26470689747213	2020-11-09_plate-1	F
pVER-IPTG-004(V80L)	['V80L', 'A87P', 'V301M', 'E357G']	B	64.0	14227.006040883436	52.9326846172071	2021-01-14_plate-1	F
pVER-IPTG-004(V80L)	['V80L', 'A87P', 'V301M', 'E357G']	A	128.0	7795.010686342218	31.41032568628186	2020-11-09_plate-1	F
pVER-IPTG-004(V80L)	['V80L', 'A87P', 'V301M', 'E357G']	B	128.0	9408.652320821742	34.30974547186393	2021-01-14_plate-1	F
pVER-IPTG-004(V80L)	['V80L', 'A87P', 'V301M', 'E357G']	B	128.0	7446.965512009314	28.712535817580132	2021-02-01_plate-1	E
pVER-IPTG-004(V80L)	['V80L', 'A87P', 'V301M', 'E357G']	A	256.0	5922.38225212022	20.495996706007716	2020-11-09_plate-1	F
pVER-IPTG-004(V80L)	['V80L', 'A87P', 'V301M', 'E357G']	B	256.0	6979.714491643923	23.894635507064052	2021-01-14_plate-1	F
pVER-IPTG-004(V80L)	['V80L', 'A87P', 'V301M', 'E357G']	B	256.0	5727.9352900516315	19.855400321621715	2021-02-01_plate-1	E
pVER-IPTG-004(V80L)	['V80L', 'A87P', 'V301M', 'E357G']	A	512.0	4709.1991137536	14.835795594054623	2020-11-09_plate-1	F
pVER-IPTG-004(V80L)	['V80L', 'A87P', 'V301M', 'E357G']	B	512.0	5519.188134936748	17.38059451578165	2021-01-14_plate-1	F
pVER-IPTG-004(V80L)	['V80L', 'A87P', 'V301M', 'E357G']	B	512.0	4759.721900488491	15.426178410968289	2021-02-01_plate-1	E
pVER-IPTG-004(V80L)	['V80L', 'A87P', 'V301M', 'E357G']	A	1024.0	4144.808219139367	13.939510352634512	2020-11-09_plate-1	F
pVER-IPTG-004(V80L)	['V80L', 'A87P', 'V301M', 'E357G']	B	1024.0	4584.45422482882	13.707639515889852	2021-01-14_plate-1	F
pVER-IPTG-004(V80L)	['V80L', 'A87P', 'V301M', 'E357G']	B	1024.0	4082.9388780942145	12.812942863368393	2021-02-01_plate-1	E
pVER-IPTG-004(V80L)	['V80L', 'A87P', 'V301M', 'E357G']	A	2048.0	3393.039830593577	12.230412895326253	2020-11-09_plate-1	F
pVER-IPTG-004(V80L)	['V80L', 'A87P', 'V301M', 'E357G']	B	2048.0	3899.8350159339284	12.078007131014967	2021-01-14_plate-1	F
pVER-IPTG-004(V80L)	['V80L', 'A87P', 'V301M', 'E357G']	B	2048.0	3562.1286441339157	12.165168245744107	2021-02-01_plate-1	E
pVER-IPTG-004(V80L)	['V80L', 'A87P', 'V301M', 'E357G']	B	4096.0	3201.654296246927	10.676163659313413	2021-02-01_plate-1	E
pVER-IPTG-004(V80L)	['V80L', 'A87P', 'V301M', 'E357G']	B	8192.0	3119.363583406086	9.629532888234273	2021-02-01_plate-1	E
pVER-IPTG-004(V80L)	['V80L', 'A87P', 'V301M', 'E357G']	B	16384.0	2967.4302841731806	9.771599591214482	2021-02-01_plate-1	E
pVER-IPTG-004(V80L)	['V80L', 'A87P', 'V301M', 'E357G']	B	32768.0	2915.494451985931	9.232176244319941	2021-02-01_plate-1	E
pVER-IPTG-004(V80L)	['V80L', 'A87P', 'V301M', 'E357G']	B	65536.0	2833.827992830338	10.722650215600076	2021-02-01_plate-1	E
pVER-IPTG-005	['G91D', 'V94A', 'R101G', 'S158C', 'T167M', 'E172D', 'A176S', 'F226Y', 'T276S', 'T299A']	A	0.0	21776.028756810516	69.01430002225162	2020-02-12_plate-1	B
pVER-IPTG-005	['G91D', 'V94A', 'R101G', 'S158C', 'T167M', 'E172D', 'A176S', 'F226Y', 'T276S', 'T299A']	A	0.0	21522.46321581284	67.44153007041095	2020-02-27_plate-1	F
pVER-IPTG-005	['G91D', 'V94A', 'R101G', 'S158C', 'T167M', 'E172D', 'A176S', 'F226Y', 'T276S', 'T299A']	A	2.0	21584.175146357702	64.33172387066041	2020-02-12_plate-1	B
pVER-IPTG-005	['G91D', 'V94A', 'R101G', 'S158C', 'T167M', 'E172D', 'A176S', 'F226Y', 'T276S', 'T299A']	A	4.0	21864.49009010371	70.31698262140252	2020-02-12_plate-1	B
pVER-IPTG-005	['G91D', 'V94A', 'R101G', 'S158C', 'T167M', 'E172D', 'A176S', 'F226Y', 'T276S', 'T299A']	A	8.0	21183.974317343316	65.67097127612557	2020-02-12_plate-1	B
pVER-IPTG-005	['G91D', 'V94A', 'R101G', 'S158C', 'T167M', 'E172D', 'A176S', 'F226Y', 'T276S', 'T299A']	A	16.0	20597.72085267826	64.80950372831289	2020-02-12_plate-1	B
pVER-IPTG-005	['G91D', 'V94A', 'R101G', 'S158C', 'T167M', 'E172D', 'A176S', 'F226Y', 'T276S', 'T299A']	A	32.0	19183.06512281791	64.86028925770731	2020-02-12_plate-1	B
pVER-IPTG-005	['G91D', 'V94A', 'R101G', 'S158C', 'T167M', 'E172D', 'A176S', 'F226Y', 'T276S', 'T299A']	A	64.0	17814.77611338385	62.32508405826507	2020-02-12_plate-1	B
pVER-IPTG-005	['G91D', 'V94A', 'R101G', 'S158C', 'T167M', 'E172D', 'A176S', 'F226Y', 'T276S', 'T299A']	A	64.0	18338.359214515604	65.42398292976169	2020-02-27_plate-1	F
pVER-IPTG-005	['G91D', 'V94A', 'R101G', 'S158C', 'T167M', 'E172D', 'A176S', 'F226Y', 'T276S', 'T299A']	A	128.0	15085.762102732042	63.01842298578727	2020-02-12_plate-1	B
pVER-IPTG-005	['G91D', 'V94A', 'R101G', 'S158C', 'T167M', 'E172D', 'A176S', 'F226Y', 'T276S', 'T299A']	A	128.0	15322.796741663351	65.80522961813249	2020-02-27_plate-1	F
pVER-IPTG-005	['G91D', 'V94A', 'R101G', 'S158C', 'T167M', 'E172D', 'A176S', 'F226Y', 'T276S', 'T299A']	A	256.0	11578.993046218648	55.17387027306701	2020-02-12_plate-1	B
pVER-IPTG-005	['G91D', 'V94A', 'R101G', 'S158C', 'T167M', 'E172D', 'A176S', 'F226Y', 'T276S', 'T299A']	A	256.0	11979.981994516726	59.704800820091634	2020-02-27_plate-1	F
pVER-IPTG-005	['G91D', 'V94A', 'R101G', 'S158C', 'T167M', 'E172D', 'A176S', 'F226Y', 'T276S', 'T299A']	A	512.0	8564.723181194337	39.81259940685071	2020-02-12_plate-1	B
pVER-IPTG-005	['G91D', 'V94A', 'R101G', 'S158C', 'T167M', 'E172D', 'A176S', 'F226Y', 'T276S', 'T299A']	A	512.0	8773.916865871433	45.11274379615836	2020-02-27_plate-1	F
pVER-IPTG-005	['G91D', 'V94A', 'R101G', 'S158C', 'T167M', 'E172D', 'A176S', 'F226Y', 'T276S', 'T299A']	A	1024.0	6322.817950329654	24.84074657687568	2020-02-12_plate-1	B
pVER-IPTG-005	['G91D', 'V94A', 'R101G', 'S158C', 'T167M', 'E172D', 'A176S', 'F226Y', 'T276S', 'T299A']	A	1024.0	6763.751510904506	30.134750270523046	2020-02-27_plate-1	F
pVER-IPTG-005	['G91D', 'V94A', 'R101G', 'S158C', 'T167M', 'E172D', 'A176S', 'F226Y', 'T276S', 'T299A']	A	2048.0	4780.5274948506	15.952610403935124	2020-02-12_plate-1	B
pVER-IPTG-005	['G91D', 'V94A', 'R101G', 'S158C', 'T167M', 'E172D', 'A176S', 'F226Y', 'T276S', 'T299A']	A	2048.0	5448.777180149617	20.54350297990877	2020-02-27_plate-1	F
pVER-IPTG-005	['G91D', 'V94A', 'R101G', 'S158C', 'T167M', 'E172D', 'A176S', 'F226Y', 'T276S', 'T299A']	A	4096.0	4672.522865078121	15.430373797887198	2020-02-27_plate-1	F
pVER-IPTG-005	['G91D', 'V94A', 'R101G', 'S158C', 'T167M', 'E172D', 'A176S', 'F226Y', 'T276S', 'T299A']	A	8192.0	4425.298827879837	13.898667506301669	2020-02-27_plate-1	F
pVER-IPTG-005	['G91D', 'V94A', 'R101G', 'S158C', 'T167M', 'E172D', 'A176S', 'F226Y', 'T276S', 'T299A']	A	16384.0	4498.1180297951905	14.930753068491304	2020-02-27_plate-1	F
pVER-IPTG-005	['G91D', 'V94A', 'R101G', 'S158C', 'T167M', 'E172D', 'A176S', 'F226Y', 'T276S', 'T299A']	A	32768.0	4369.433381453653	14.991857329442372	2020-02-27_plate-1	F
pVER-IPTG-005	['G91D', 'V94A', 'R101G', 'S158C', 'T167M', 'E172D', 'A176S', 'F226Y', 'T276S', 'T299A']	A	65536.0	4802.861410515286	17.50751557061792	2020-02-27_plate-1	F
pVER-IPTG-006	['D88Y', 'A241V', 'N246S', 'L305M', 'L319F', 'P339T', 'A341T', 'L346S']	A	0.0	27753.127204801818	82.38485158149243	2020-02-15_plate-1	F
pVER-IPTG-006	['D88Y', 'A241V', 'N246S', 'L305M', 'L319F', 'P339T', 'A341T', 'L346S']	A	0.0	27841.006799773317	85.61948595131531	2020-02-27_plate-1	G
pVER-IPTG-006	['D88Y', 'A241V', 'N246S', 'L305M', 'L319F', 'P339T', 'A341T', 'L346S']	A	2.0	27557.29279186164	83.6718644329943	2020-02-15_plate-1	F
pVER-IPTG-006	['D88Y', 'A241V', 'N246S', 'L305M', 'L319F', 'P339T', 'A341T', 'L346S']	A	4.0	27830.23395813827	84.46606914520203	2020-02-15_plate-1	F
pVER-IPTG-006	['D88Y', 'A241V', 'N246S', 'L305M', 'L319F', 'P339T', 'A341T', 'L346S']	A	8.0	26797.67893087117	76.74201335504723	2020-02-15_plate-1	F
pVER-IPTG-006	['D88Y', 'A241V', 'N246S', 'L305M', 'L319F', 'P339T', 'A341T', 'L346S']	A	16.0	25312.32098194709	73.53608757791885	2020-02-15_plate-1	F
pVER-IPTG-006	['D88Y', 'A241V', 'N246S', 'L305M', 'L319F', 'P339T', 'A341T', 'L346S']	A	32.0	24489.480243895036	67.66169376089405	2020-02-15_plate-1	F
pVER-IPTG-006	['D88Y', 'A241V', 'N246S', 'L305M', 'L319F', 'P339T', 'A341T', 'L346S']	A	64.0	20657.808697037013	59.29084438677606	2020-02-15_plate-1	F
pVER-IPTG-006	['D88Y', 'A241V', 'N246S', 'L305M', 'L319F', 'P339T', 'A341T', 'L346S']	A	64.0	22717.634609337903	68.24222217819134	2020-02-27_plate-1	G
pVER-IPTG-006	['D88Y', 'A241V', 'N246S', 'L305M', 'L319F', 'P339T', 'A341T', 'L346S']	A	128.0	17697.714930348422	52.554100491681425	2020-02-15_plate-1	F
pVER-IPTG-006	['D88Y', 'A241V', 'N246S', 'L305M', 'L319F', 'P339T', 'A341T', 'L346S']	A	128.0	20280.975003133917	61.52597762184834	2020-02-27_plate-1	G
pVER-IPTG-006	['D88Y', 'A241V', 'N246S', 'L305M', 'L319F', 'P339T', 'A341T', 'L346S']	A	256.0	15702.65820342625	47.89165135850527	2020-02-15_plate-1	F
pVER-IPTG-006	['D88Y', 'A241V', 'N246S', 'L305M', 'L319F', 'P339T', 'A341T', 'L346S']	A	256.0	17655.60513469034	54.88807873408718	2020-02-27_plate-1	G
pVER-IPTG-006	['D88Y', 'A241V', 'N246S', 'L305M', 'L319F', 'P339T', 'A341T', 'L346S']	A	512.0	14020.134443567778	42.72715762591508	2020-02-15_plate-1	F
pVER-IPTG-006	['D88Y', 'A241V', 'N246S', 'L305M', 'L319F', 'P339T', 'A341T', 'L346S']	A	512.0	16119.800886317747	50.18839549777449	2020-02-27_plate-1	G
pVER-IPTG-006	['D88Y', 'A241V', 'N246S', 'L305M', 'L319F', 'P339T', 'A341T', 'L346S']	A	1024.0	12056.762995244102	37.20869637166094	2020-02-15_plate-1	F
pVER-IPTG-006	['D88Y', 'A241V', 'N246S', 'L305M', 'L319F', 'P339T', 'A341T', 'L346S']	A	1024.0	14400.251360967697	47.328746581509314	2020-02-27_plate-1	G
pVER-IPTG-006	['D88Y', 'A241V', 'N246S', 'L305M', 'L319F', 'P339T', 'A341T', 'L346S']	A	2048.0	9833.905754316393	32.20359918117513	2020-02-15_plate-1	F
pVER-IPTG-006	['D88Y', 'A241V', 'N246S', 'L305M', 'L319F', 'P339T', 'A341T', 'L346S']	A	2048.0	11747.46550419396	38.4876614940284	2020-02-27_plate-1	G
pVER-IPTG-006	['D88Y', 'A241V', 'N246S', 'L305M', 'L319F', 'P339T', 'A341T', 'L346S']	A	4096.0	9277.968619914569	31.3370160682071	2020-02-27_plate-1	G
pVER-IPTG-006	['D88Y', 'A241V', 'N246S', 'L305M', 'L319F', 'P339T', 'A341T', 'L346S']	A	8192.0	6700.449586510281	22.586603808841385	2020-02-27_plate-1	G
pVER-IPTG-006	['D88Y', 'A241V', 'N246S', 'L305M', 'L319F', 'P339T', 'A341T', 'L346S']	A	16384.0	5008.310701780842	16.404094180830285	2020-02-27_plate-1	G
pVER-IPTG-006	['D88Y', 'A241V', 'N246S', 'L305M', 'L319F', 'P339T', 'A341T', 'L346S']	A	32768.0	4214.543244124073	13.773902139382253	2020-02-27_plate-1	G
pVER-IPTG-006	['D88Y', 'A241V', 'N246S', 'L305M', 'L319F', 'P339T', 'A341T', 'L346S']	A	65536.0	4081.342109252452	13.741405203302737	2020-02-27_plate-1	G
pVER-IPTG-007	['K84E', 'D88Y', 'L90P', 'Q153L', 'A199V', 'L342M', 'R351P', 'S358R']	A	0.0	21825.29336334457	63.93476136556998	2020-02-15_plate-1	G
pVER-IPTG-007	['K84E', 'D88Y', 'L90P', 'Q153L', 'A199V', 'L342M', 'R351P', 'S358R']	A	0.0	20777.38520490858	63.07714064921663	2020-02-27_plate-2	B
pVER-IPTG-007	['K84E', 'D88Y', 'L90P', 'Q153L', 'A199V', 'L342M', 'R351P', 'S358R']	A	2.0	20826.35875727905	57.91749662605107	2020-02-15_plate-1	G
pVER-IPTG-007	['K84E', 'D88Y', 'L90P', 'Q153L', 'A199V', 'L342M', 'R351P', 'S358R']	A	4.0	19977.503670753005	54.442047472411694	2020-02-15_plate-1	G
pVER-IPTG-007	['K84E', 'D88Y', 'L90P', 'Q153L', 'A199V', 'L342M', 'R351P', 'S358R']	A	8.0	18396.98933824967	51.42911069346998	2020-02-15_plate-1	G
pVER-IPTG-007	['K84E', 'D88Y', 'L90P', 'Q153L', 'A199V', 'L342M', 'R351P', 'S358R']	A	16.0	15722.590652910103	42.1696781026004	2020-02-15_plate-1	G
pVER-IPTG-007	['K84E', 'D88Y', 'L90P', 'Q153L', 'A199V', 'L342M', 'R351P', 'S358R']	A	32.0	12934.437225371967	32.78318000668424	2020-02-15_plate-1	G
pVER-IPTG-007	['K84E', 'D88Y', 'L90P', 'Q153L', 'A199V', 'L342M', 'R351P', 'S358R']	A	64.0	10671.057364990604	27.61024648135889	2020-02-15_plate-1	G
pVER-IPTG-007	['K84E', 'D88Y', 'L90P', 'Q153L', 'A199V', 'L342M', 'R351P', 'S358R']	A	64.0	11275.216852052232	31.530491866022313	2020-02-27_plate-2	B
pVER-IPTG-007	['K84E', 'D88Y', 'L90P', 'Q153L', 'A199V', 'L342M', 'R351P', 'S358R']	A	128.0	8883.744112650218	23.379327886522532	2020-02-15_plate-1	G
pVER-IPTG-007	['K84E', 'D88Y', 'L90P', 'Q153L', 'A199V', 'L342M', 'R351P', 'S358R']	A	128.0	9581.290579793611	26.781616512762255	2020-02-27_plate-2	B
pVER-IPTG-007	['K84E', 'D88Y', 'L90P', 'Q153L', 'A199V', 'L342M', 'R351P', 'S358R']	A	256.0	7963.873315232593	20.94707997812365	2020-02-15_plate-1	G
pVER-IPTG-007	['K84E', 'D88Y', 'L90P', 'Q153L', 'A199V', 'L342M', 'R351P', 'S358R']	A	256.0	8114.097687309426	22.43950005272781	2020-02-27_plate-2	B
pVER-IPTG-007	['K84E', 'D88Y', 'L90P', 'Q153L', 'A199V', 'L342M', 'R351P', 'S358R']	A	512.0	6776.491181598087	17.15702130364453	2020-02-15_plate-1	G
pVER-IPTG-007	['K84E', 'D88Y', 'L90P', 'Q153L', 'A199V', 'L342M', 'R351P', 'S358R']	A	512.0	7239.978208934762	19.816176997714276	2020-02-27_plate-2	B
pVER-IPTG-007	['K84E', 'D88Y', 'L90P', 'Q153L', 'A199V', 'L342M', 'R351P', 'S358R']	A	1024.0	6223.510620917465	15.402976943764324	2020-02-15_plate-1	G
pVER-IPTG-007	['K84E', 'D88Y', 'L90P', 'Q153L', 'A199V', 'L342M', 'R351P', 'S358R']	A	1024.0	6611.52790966654	18.604773555908245	2020-02-27_plate-2	B
pVER-IPTG-007	['K84E', 'D88Y', 'L90P', 'Q153L', 'A199V', 'L342M', 'R351P', 'S358R']	A	2048.0	5950.496706478333	16.184619461250918	2020-02-15_plate-1	G
pVER-IPTG-007	['K84E', 'D88Y', 'L90P', 'Q153L', 'A199V', 'L342M', 'R351P', 'S358R']	A	2048.0	6068.264980302896	16.128072539191155	2020-02-27_plate-2	B
pVER-IPTG-007	['K84E', 'D88Y', 'L90P', 'Q153L', 'A199V', 'L342M', 'R351P', 'S358R']	A	4096.0	5787.763724281579	15.771261683860011	2020-02-27_plate-2	B
pVER-IPTG-007	['K84E', 'D88Y', 'L90P', 'Q153L', 'A199V', 'L342M', 'R351P', 'S358R']	A	8192.0	5658.425507278323	15.49971282191566	2020-02-27_plate-2	B
pVER-IPTG-007	['K84E', 'D88Y', 'L90P', 'Q153L', 'A199V', 'L342M', 'R351P', 'S358R']	A	16384.0	5542.322467283484	15.38179789784457	2020-02-27_plate-2	B
pVER-IPTG-007	['K84E', 'D88Y', 'L90P', 'Q153L', 'A199V', 'L342M', 'R351P', 'S358R']	A	32768.0	5117.184437556968	14.597810969565543	2020-02-27_plate-2	B
pVER-IPTG-007	['K84E', 'D88Y', 'L90P', 'Q153L', 'A199V', 'L342M', 'R351P', 'S358R']	A	65536.0	5144.668902709326	15.763911058790733	2020-02-27_plate-2	B
pVER-IPTG-008	['S61L', 'I237T', 'T258S', 'A266T', 'I289F', 'R351*']	A	0.0	21195.407706618324	62.92241553344222	2020-02-12_plate-1	C
pVER-IPTG-008	['S61L', 'I237T', 'T258S', 'A266T', 'I289F', 'R351*']	A	0.0	21629.821599329083	66.17370800216445	2020-02-27_plate-2	C
pVER-IPTG-008	['S61L', 'I237T', 'T258S', 'A266T', 'I289F', 'R351*']	A	2.0	20230.105135864174	58.668132951993215	2020-02-12_plate-1	C
pVER-IPTG-008	['S61L', 'I237T', 'T258S', 'A266T', 'I289F', 'R351*']	A	4.0	19866.543326221665	54.620434622168794	2020-02-12_plate-1	C
pVER-IPTG-008	['S61L', 'I237T', 'T258S', 'A266T', 'I289F', 'R351*']	A	8.0	18688.6711810004	57.465216936247295	2020-02-12_plate-1	C
pVER-IPTG-008	['S61L', 'I237T', 'T258S', 'A266T', 'I289F', 'R351*']	A	16.0	17677.23878060197	49.980050872815255	2020-02-12_plate-1	C
pVER-IPTG-008	['S61L', 'I237T', 'T258S', 'A266T', 'I289F', 'R351*']	A	32.0	14898.713068743755	44.34918869922722	2020-02-12_plate-1	C
pVER-IPTG-008	['S61L', 'I237T', 'T258S', 'A266T', 'I289F', 'R351*']	A	64.0	11019.1605368512	35.580603006631925	2020-02-12_plate-1	C
pVER-IPTG-008	['S61L', 'I237T', 'T258S', 'A266T', 'I289F', 'R351*']	A	64.0	14433.246199106268	43.63903379858183	2020-02-27_plate-2	C
pVER-IPTG-008	['S61L', 'I237T', 'T258S', 'A266T', 'I289F', 'R351*']	A	128.0	6739.016372537618	23.67033536163707	2020-02-12_plate-1	C
pVER-IPTG-008	['S61L', 'I237T', 'T258S', 'A266T', 'I289F', 'R351*']	A	128.0	9985.082177663257	33.13596692755564	2020-02-27_plate-2	C
pVER-IPTG-008	['S61L', 'I237T', 'T258S', 'A266T', 'I289F', 'R351*']	A	256.0	3815.267660810048	13.766684344235404	2020-02-12_plate-1	C
pVER-IPTG-008	['S61L', 'I237T', 'T258S', 'A266T', 'I289F', 'R351*']	A	256.0	6294.246418188473	21.012606978572727	2020-02-27_plate-2	C
pVER-IPTG-008	['S61L', 'I237T', 'T258S', 'A266T', 'I289F', 'R351*']	A	512.0	2361.0211281605525	8.393236550902555	2020-02-12_plate-1	C
pVER-IPTG-008	['S61L', 'I237T', 'T258S', 'A266T', 'I289F', 'R351*']	A	512.0	3879.971602913111	12.588933780412415	2020-02-27_plate-2	C
pVER-IPTG-008	['S61L', 'I237T', 'T258S', 'A266T', 'I289F', 'R351*']	A	1024.0	1790.32471871046	6.625034801706434	2020-02-12_plate-1	C
pVER-IPTG-008	['S61L', 'I237T', 'T258S', 'A266T', 'I289F', 'R351*']	A	1024.0	2553.7071469774423	8.607187528781582	2020-02-27_plate-2	C
pVER-IPTG-008	['S61L', 'I237T', 'T258S', 'A266T', 'I289F', 'R351*']	A	2048.0	1664.5837610996848	6.3348503994931855	2020-02-12_plate-1	C
pVER-IPTG-008	['S61L', 'I237T', 'T258S', 'A266T', 'I289F', 'R351*']	A	2048.0	2032.8696287484154	6.896159876217833	2020-02-27_plate-2	C
pVER-IPTG-008	['S61L', 'I237T', 'T258S', 'A266T', 'I289F', 'R351*']	A	4096.0	1984.1284281479989	6.9517131526622284	2020-02-27_plate-2	C
pVER-IPTG-008	['S61L', 'I237T', 'T258S', 'A266T', 'I289F', 'R351*']	A	8192.0	2103.7072115598917	7.508780254384896	2020-02-27_plate-2	C
pVER-IPTG-008	['S61L', 'I237T', 'T258S', 'A266T', 'I289F', 'R351*']	A	16384.0	2320.046511926809	8.239549816810294	2020-02-27_plate-2	C
pVER-IPTG-008	['S61L', 'I237T', 'T258S', 'A266T', 'I289F', 'R351*']	A	32768.0	2351.641140449998	8.627990747792037	2020-02-27_plate-2	C
pVER-IPTG-008	['S61L', 'I237T', 'T258S', 'A266T', 'I289F', 'R351*']	A	65536.0	2553.485151367929	10.027753390241793	2020-02-27_plate-2	C
pVER-IPTG-009	['P76Q', 'V150A', 'N157D', 'Q181H', 'I210L', 'M254T', 'I283N']	A	0.0	17446.25422352681	54.51633795725678	2020-02-15_plate-2	B
pVER-IPTG-009	['P76Q', 'V150A', 'N157D', 'Q181H', 'I210L', 'M254T', 'I283N']	A	0.0	17224.805258735192	55.20202135532691	2020-02-27_plate-2	D
pVER-IPTG-009	['P76Q', 'V150A', 'N157D', 'Q181H', 'I210L', 'M254T', 'I283N']	A	2.0	17508.665882916514	51.64892250613034	2020-02-15_plate-2	B
pVER-IPTG-009	['P76Q', 'V150A', 'N157D', 'Q181H', 'I210L', 'M254T', 'I283N']	A	4.0	17391.098862255687	52.17541687393706	2020-02-15_plate-2	B
pVER-IPTG-009	['P76Q', 'V150A', 'N157D', 'Q181H', 'I210L', 'M254T', 'I283N']	A	8.0	16783.710352065715	50.96228981004628	2020-02-15_plate-2	B
pVER-IPTG-009	['P76Q', 'V150A', 'N157D', 'Q181H', 'I210L', 'M254T', 'I283N']	A	16.0	16888.855640960985	49.73492453801534	2020-02-15_plate-2	B
pVER-IPTG-009	['P76Q', 'V150A', 'N157D', 'Q181H', 'I210L', 'M254T', 'I283N']	A	32.0	16125.001889667981	48.07772945089765	2020-02-15_plate-2	B
pVER-IPTG-009	['P76Q', 'V150A', 'N157D', 'Q181H', 'I210L', 'M254T', 'I283N']	A	64.0	14743.252091569644	44.97182028226709	2020-02-15_plate-2	B
pVER-IPTG-009	['P76Q', 'V150A', 'N157D', 'Q181H', 'I210L', 'M254T', 'I283N']	A	64.0	15600.682864207496	47.054550012087965	2020-02-27_plate-2	D
pVER-IPTG-009	['P76Q', 'V150A', 'N157D', 'Q181H', 'I210L', 'M254T', 'I283N']	A	128.0	13246.534300307534	36.95637845058921	2020-02-15_plate-2	B
pVER-IPTG-009	['P76Q', 'V150A', 'N157D', 'Q181H', 'I210L', 'M254T', 'I283N']	A	128.0	14278.809947743797	43.6295256605227	2020-02-27_plate-2	D
pVER-IPTG-009	['P76Q', 'V150A', 'N157D', 'Q181H', 'I210L', 'M254T', 'I283N']	A	256.0	11303.919548772119	32.4706215170879	2020-02-15_plate-2	B
pVER-IPTG-009	['P76Q', 'V150A', 'N157D', 'Q181H', 'I210L', 'M254T', 'I283N']	A	256.0	12440.416399832591	35.922263516640285	2020-02-27_plate-2	D
pVER-IPTG-009	['P76Q', 'V150A', 'N157D', 'Q181H', 'I210L', 'M254T', 'I283N']	A	512.0	10189.927290962143	27.496881748624574	2020-02-15_plate-2	B
pVER-IPTG-009	['P76Q', 'V150A', 'N157D', 'Q181H', 'I210L', 'M254T', 'I283N']	A	512.0	11223.333114163168	32.34009839566741	2020-02-27_plate-2	D
pVER-IPTG-009	['P76Q', 'V150A', 'N157D', 'Q181H', 'I210L', 'M254T', 'I283N']	A	1024.0	9301.958531819815	25.194524325532907	2020-02-15_plate-2	B
pVER-IPTG-009	['P76Q', 'V150A', 'N157D', 'Q181H', 'I210L', 'M254T', 'I283N']	A	1024.0	9856.708248990468	28.191703384397716	2020-02-27_plate-2	D
pVER-IPTG-009	['P76Q', 'V150A', 'N157D', 'Q181H', 'I210L', 'M254T', 'I283N']	A	2048.0	8781.29284904284	23.934981583986254	2020-02-15_plate-2	B
pVER-IPTG-009	['P76Q', 'V150A', 'N157D', 'Q181H', 'I210L', 'M254T', 'I283N']	A	2048.0	9220.687804288336	26.28568637681994	2020-02-27_plate-2	D
pVER-IPTG-009	['P76Q', 'V150A', 'N157D', 'Q181H', 'I210L', 'M254T', 'I283N']	A	4096.0	8858.592621876007	24.771894383589615	2020-02-27_plate-2	D
pVER-IPTG-009	['P76Q', 'V150A', 'N157D', 'Q181H', 'I210L', 'M254T', 'I283N']	A	8192.0	8703.700681947608	25.65274170648105	2020-02-27_plate-2	D
pVER-IPTG-009	['P76Q', 'V150A', 'N157D', 'Q181H', 'I210L', 'M254T', 'I283N']	A	16384.0	8762.600536438169	25.244863979961064	2020-02-27_plate-2	D
pVER-IPTG-009	['P76Q', 'V150A', 'N157D', 'Q181H', 'I210L', 'M254T', 'I283N']	A	32768.0	8173.384136273027	24.66239841665777	2020-02-27_plate-2	D
pVER-IPTG-009	['P76Q', 'V150A', 'N157D', 'Q181H', 'I210L', 'M254T', 'I283N']	A	65536.0	8736.452689390224	27.595047349919803	2020-02-27_plate-2	D
pVER-IPTG-010	['A72V', 'K84N', 'I210F', 'M254T', 'T336S']	A	0.0	23632.476857924146	66.4972357386733	2020-02-15_plate-2	C
pVER-IPTG-010	['A72V', 'K84N', 'I210F', 'M254T', 'T336S']	A	0.0	22823.28365768892	65.3686390033253	2020-02-22_plate-2	D
pVER-IPTG-010	['A72V', 'K84N', 'I210F', 'M254T', 'T336S']	A	2.0	22341.54548227532	61.2669705956067	2020-02-15_plate-2	C
pVER-IPTG-010	['A72V', 'K84N', 'I210F', 'M254T', 'T336S']	A	2.0	21653.663227451707	59.7406058316169	2020-02-22_plate-2	D
pVER-IPTG-010	['A72V', 'K84N', 'I210F', 'M254T', 'T336S']	A	4.0	19696.479142369146	54.88236344278173	2020-02-15_plate-2	C
pVER-IPTG-010	['A72V', 'K84N', 'I210F', 'M254T', 'T336S']	A	4.0	19675.512125500674	54.54562693802376	2020-02-22_plate-2	D
pVER-IPTG-010	['A72V', 'K84N', 'I210F', 'M254T', 'T336S']	A	8.0	17910.894881643682	47.130551765283606	2020-02-15_plate-2	C
pVER-IPTG-010	['A72V', 'K84N', 'I210F', 'M254T', 'T336S']	A	8.0	17694.342364709537	46.36502001909395	2020-02-22_plate-2	D
pVER-IPTG-010	['A72V', 'K84N', 'I210F', 'M254T', 'T336S']	A	16.0	16533.029415083114	42.928879106538055	2020-02-15_plate-2	C
pVER-IPTG-010	['A72V', 'K84N', 'I210F', 'M254T', 'T336S']	A	16.0	15438.074707005453	40.305642172421166	2020-02-22_plate-2	D
pVER-IPTG-010	['A72V', 'K84N', 'I210F', 'M254T', 'T336S']	A	32.0	14999.348960394707	38.39350455114083	2020-02-15_plate-2	C
pVER-IPTG-010	['A72V', 'K84N', 'I210F', 'M254T', 'T336S']	A	32.0	14204.43754645794	37.39221716334251	2020-02-22_plate-2	D
pVER-IPTG-010	['A72V', 'K84N', 'I210F', 'M254T', 'T336S']	A	64.0	13563.050542756944	34.21080934817638	2020-02-15_plate-2	C
pVER-IPTG-010	['A72V', 'K84N', 'I210F', 'M254T', 'T336S']	A	64.0	13233.780535029628	35.14636648149882	2020-02-22_plate-2	D
pVER-IPTG-010	['A72V', 'K84N', 'I210F', 'M254T', 'T336S']	A	128.0	12785.421737635987	33.258134916712336	2020-02-15_plate-2	C
pVER-IPTG-010	['A72V', 'K84N', 'I210F', 'M254T', 'T336S']	A	128.0	12937.487448900683	33.26035783698527	2020-02-22_plate-2	D
pVER-IPTG-010	['A72V', 'K84N', 'I210F', 'M254T', 'T336S']	A	256.0	12692.106381935777	32.14645959071647	2020-02-15_plate-2	C
pVER-IPTG-010	['A72V', 'K84N', 'I210F', 'M254T', 'T336S']	A	256.0	12552.513486363592	34.17981322515432	2020-02-22_plate-2	D
pVER-IPTG-010	['A72V', 'K84N', 'I210F', 'M254T', 'T336S']	A	512.0	12039.225514533502	31.326064427633117	2020-02-15_plate-2	C
pVER-IPTG-010	['A72V', 'K84N', 'I210F', 'M254T', 'T336S']	A	512.0	11818.610152957783	30.92432948823141	2020-02-22_plate-2	D
pVER-IPTG-010	['A72V', 'K84N', 'I210F', 'M254T', 'T336S']	A	1024.0	12002.11999370088	30.762201724723138	2020-02-15_plate-2	C
pVER-IPTG-010	['A72V', 'K84N', 'I210F', 'M254T', 'T336S']	A	1024.0	11740.632002886156	30.067119624018517	2020-02-22_plate-2	D
pVER-IPTG-010	['A72V', 'K84N', 'I210F', 'M254T', 'T336S']	A	2048.0	11772.560691036142	30.466427732171653	2020-02-15_plate-2	C
pVER-IPTG-010	['A72V', 'K84N', 'I210F', 'M254T', 'T336S']	A	2048.0	11502.441278017646	30.760979488758622	2020-02-22_plate-2	D
pVER-IPTG-075	['S28G', 'T34M', 'Q60R', 'A81S', 'E100K', 'L148V', 'S221N', 'V271L']	A	0.0	8391.617039294595	30.438041179722077	2020-02-13_plate-1	F
pVER-IPTG-075	['S28G', 'T34M', 'Q60R', 'A81S', 'E100K', 'L148V', 'S221N', 'V271L']	A	2.0	15968.923621771677	52.573176606516476	2020-02-13_plate-1	F
pVER-IPTG-075	['S28G', 'T34M', 'Q60R', 'A81S', 'E100K', 'L148V', 'S221N', 'V271L']	A	4.0	20488.259251685835	61.47005715244328	2020-02-13_plate-1	F
pVER-IPTG-075	['S28G', 'T34M', 'Q60R', 'A81S', 'E100K', 'L148V', 'S221N', 'V271L']	A	8.0	24716.168392776617	73.67282581091223	2020-02-13_plate-1	F
pVER-IPTG-075	['S28G', 'T34M', 'Q60R', 'A81S', 'E100K', 'L148V', 'S221N', 'V271L']	A	16.0	27765.299841009964	81.32646500884319	2020-02-13_plate-1	F
pVER-IPTG-075	['S28G', 'T34M', 'Q60R', 'A81S', 'E100K', 'L148V', 'S221N', 'V271L']	A	32.0	28889.48425106719	85.54150790694725	2020-02-13_plate-1	F
pVER-IPTG-075	['S28G', 'T34M', 'Q60R', 'A81S', 'E100K', 'L148V', 'S221N', 'V271L']	A	64.0	28318.449040364256	88.7195188234855	2020-02-13_plate-1	F
pVER-IPTG-075	['S28G', 'T34M', 'Q60R', 'A81S', 'E100K', 'L148V', 'S221N', 'V271L']	A	128.0	29141.70446423657	88.23742698148111	2020-02-13_plate-1	F
pVER-IPTG-075	['S28G', 'T34M', 'Q60R', 'A81S', 'E100K', 'L148V', 'S221N', 'V271L']	A	256.0	29447.3402121357	88.75811430764202	2020-02-13_plate-1	F
pVER-IPTG-075	['S28G', 'T34M', 'Q60R', 'A81S', 'E100K', 'L148V', 'S221N', 'V271L']	A	512.0	29316.07115036932	89.92294042370852	2020-02-13_plate-1	F
pVER-IPTG-075	['S28G', 'T34M', 'Q60R', 'A81S', 'E100K', 'L148V', 'S221N', 'V271L']	A	1024.0	28441.032293613345	82.69711778006216	2020-02-13_plate-1	F
pVER-IPTG-075	['S28G', 'T34M', 'Q60R', 'A81S', 'E100K', 'L148V', 'S221N', 'V271L']	A	2048.0	28371.386941282948	83.89721684491796	2020-02-13_plate-1	F
pVER-IPTG-076	['S93N', 'V99E', 'S102R', 'L198Q', 'S260F', 'A337S']	A	0.0	6917.289072702556	20.180571887773578	2020-02-13_plate-1	G
pVER-IPTG-076	['S93N', 'V99E', 'S102R', 'L198Q', 'S260F', 'A337S']	A	2.0	12760.538915572444	38.2145410736071	2020-02-13_plate-1	G
pVER-IPTG-076	['S93N', 'V99E', 'S102R', 'L198Q', 'S260F', 'A337S']	A	4.0	16574.495032581992	49.39947503827605	2020-02-13_plate-1	G
pVER-IPTG-076	['S93N', 'V99E', 'S102R', 'L198Q', 'S260F', 'A337S']	A	8.0	20876.811549973656	64.5068429407651	2020-02-13_plate-1	G
pVER-IPTG-076	['S93N', 'V99E', 'S102R', 'L198Q', 'S260F', 'A337S']	A	16.0	25377.5924982705	71.70460382378218	2020-02-13_plate-1	G
pVER-IPTG-076	['S93N', 'V99E', 'S102R', 'L198Q', 'S260F', 'A337S']	A	32.0	26986.235254581694	75.33530805048863	2020-02-13_plate-1	G
pVER-IPTG-076	['S93N', 'V99E', 'S102R', 'L198Q', 'S260F', 'A337S']	A	64.0	27578.774437255775	78.2032418129645	2020-02-13_plate-1	G
pVER-IPTG-076	['S93N', 'V99E', 'S102R', 'L198Q', 'S260F', 'A337S']	A	128.0	27849.63205761769	78.05521643943506	2020-02-13_plate-1	G
pVER-IPTG-076	['S93N', 'V99E', 'S102R', 'L198Q', 'S260F', 'A337S']	A	256.0	27741.31611254395	78.67708333854151	2020-02-13_plate-1	G
pVER-IPTG-076	['S93N', 'V99E', 'S102R', 'L198Q', 'S260F', 'A337S']	A	512.0	27418.665608054496	80.27240989862588	2020-02-13_plate-1	G
pVER-IPTG-076	['S93N', 'V99E', 'S102R', 'L198Q', 'S260F', 'A337S']	A	1024.0	27480.94394775851	77.00854122552362	2020-02-13_plate-1	G
pVER-IPTG-076	['S93N', 'V99E', 'S102R', 'L198Q', 'S260F', 'A337S']	A	2048.0	27464.029373294037	78.5782991829513	2020-02-13_plate-1	G
pVER-IPTG-077	['I64V', 'V95M', 'Q131R', 'T141A', 'D152E', 'N208I', 'A222T', 'L295M', 'K327N']	A	0.0	3982.8818212775955	15.248016277019751	2020-02-14_plate-1	D
pVER-IPTG-077	['I64V', 'V95M', 'Q131R', 'T141A', 'D152E', 'N208I', 'A222T', 'L295M', 'K327N']	A	2.0	13637.635705579738	51.173954503176674	2020-02-14_plate-1	D
pVER-IPTG-077	['I64V', 'V95M', 'Q131R', 'T141A', 'D152E', 'N208I', 'A222T', 'L295M', 'K327N']	A	4.0	20273.503213982287	71.26571739276672	2020-02-14_plate-1	D
pVER-IPTG-077	['I64V', 'V95M', 'Q131R', 'T141A', 'D152E', 'N208I', 'A222T', 'L295M', 'K327N']	A	8.0	26334.150787081282	87.90411100610442	2020-02-14_plate-1	D
pVER-IPTG-077	['I64V', 'V95M', 'Q131R', 'T141A', 'D152E', 'N208I', 'A222T', 'L295M', 'K327N']	A	16.0	29711.054889375624	103.06356205597967	2020-02-14_plate-1	D
pVER-IPTG-077	['I64V', 'V95M', 'Q131R', 'T141A', 'D152E', 'N208I', 'A222T', 'L295M', 'K327N']	A	32.0	30668.83597922365	99.9312332507292	2020-02-14_plate-1	D
pVER-IPTG-077	['I64V', 'V95M', 'Q131R', 'T141A', 'D152E', 'N208I', 'A222T', 'L295M', 'K327N']	A	64.0	30783.16141138057	105.66440519531827	2020-02-14_plate-1	D
pVER-IPTG-077	['I64V', 'V95M', 'Q131R', 'T141A', 'D152E', 'N208I', 'A222T', 'L295M', 'K327N']	A	128.0	31330.60284874812	101.94689280086102	2020-02-14_plate-1	D
pVER-IPTG-077	['I64V', 'V95M', 'Q131R', 'T141A', 'D152E', 'N208I', 'A222T', 'L295M', 'K327N']	A	256.0	30982.990200931737	104.86129563681266	2020-02-14_plate-1	D
pVER-IPTG-077	['I64V', 'V95M', 'Q131R', 'T141A', 'D152E', 'N208I', 'A222T', 'L295M', 'K327N']	A	512.0	30829.189125627036	101.87442956998281	2020-02-14_plate-1	D
pVER-IPTG-077	['I64V', 'V95M', 'Q131R', 'T141A', 'D152E', 'N208I', 'A222T', 'L295M', 'K327N']	A	1024.0	30698.949069748873	98.5083432869031	2020-02-14_plate-1	D
pVER-IPTG-077	['I64V', 'V95M', 'Q131R', 'T141A', 'D152E', 'N208I', 'A222T', 'L295M', 'K327N']	A	2048.0	30226.59915604294	101.85347777545185	2020-02-14_plate-1	D
pVER-IPTG-078	['A72V', 'A110V', 'N142D', 'S322L']	A	0.0	6092.230920501888	19.312544738711203	2020-02-14_plate-1	E
pVER-IPTG-078	['A72V', 'A110V', 'N142D', 'S322L']	A	2.0	12819.538812177025	39.90698804663225	2020-02-14_plate-1	E
pVER-IPTG-078	['A72V', 'A110V', 'N142D', 'S322L']	A	4.0	17389.859046027024	52.50816551080712	2020-02-14_plate-1	E
pVER-IPTG-078	['A72V', 'A110V', 'N142D', 'S322L']	A	8.0	22596.26541380102	68.13837084941986	2020-02-14_plate-1	E
pVER-IPTG-078	['A72V', 'A110V', 'N142D', 'S322L']	A	16.0	25846.287430036606	76.64867938018325	2020-02-14_plate-1	E
pVER-IPTG-078	['A72V', 'A110V', 'N142D', 'S322L']	A	32.0	27077.428911972103	80.22165660231944	2020-02-14_plate-1	E
pVER-IPTG-078	['A72V', 'A110V', 'N142D', 'S322L']	A	64.0	28273.763249440737	81.38208653521737	2020-02-14_plate-1	E
pVER-IPTG-078	['A72V', 'A110V', 'N142D', 'S322L']	A	128.0	28022.02703254705	82.8454663438583	2020-02-14_plate-1	E
pVER-IPTG-078	['A72V', 'A110V', 'N142D', 'S322L']	A	256.0	28128.136314735933	82.75807280745995	2020-02-14_plate-1	E
pVER-IPTG-078	['A72V', 'A110V', 'N142D', 'S322L']	A	512.0	27941.502884484904	79.49540581095778	2020-02-14_plate-1	E
pVER-IPTG-078	['A72V', 'A110V', 'N142D', 'S322L']	A	1024.0	27504.47951667578	79.4146418819046	2020-02-14_plate-1	E
pVER-IPTG-078	['A72V', 'A110V', 'N142D', 'S322L']	A	2048.0	26685.138648663753	78.80452898812118	2020-02-14_plate-1	E
pVER-IPTG-079	['V99E', 'A116T', 'T141I', 'S190C']	A	0.0	3508.7444025504715	10.461438890407234	2020-02-14_plate-1	F
pVER-IPTG-079	['V99E', 'A116T', 'T141I', 'S190C']	A	2.0	7463.3330257653615	23.444578966543098	2020-02-14_plate-1	F
pVER-IPTG-079	['V99E', 'A116T', 'T141I', 'S190C']	A	4.0	11226.02149832431	32.380495171612075	2020-02-14_plate-1	F
pVER-IPTG-079	['V99E', 'A116T', 'T141I', 'S190C']	A	8.0	16697.019741633434	46.70321227084961	2020-02-14_plate-1	F
pVER-IPTG-079	['V99E', 'A116T', 'T141I', 'S190C']	A	16.0	21996.130346789825	71.77380982492087	2020-02-14_plate-1	F
pVER-IPTG-079	['V99E', 'A116T', 'T141I', 'S190C']	A	32.0	26387.995800764573	73.97152226891448	2020-02-14_plate-1	F
pVER-IPTG-079	['V99E', 'A116T', 'T141I', 'S190C']	A	64.0	27249.834715558358	80.26564647212042	2020-02-14_plate-1	F
pVER-IPTG-079	['V99E', 'A116T', 'T141I', 'S190C']	A	128.0	28090.96467413591	79.17357926189399	2020-02-14_plate-1	F
pVER-IPTG-079	['V99E', 'A116T', 'T141I', 'S190C']	A	256.0	28477.893885435107	80.19581203044342	2020-02-14_plate-1	F
pVER-IPTG-079	['V99E', 'A116T', 'T141I', 'S190C']	A	512.0	28650.746471949093	79.79811989307576	2020-02-14_plate-1	F
pVER-IPTG-079	['V99E', 'A116T', 'T141I', 'S190C']	A	1024.0	28018.659060445872	80.16924622985891	2020-02-14_plate-1	F
pVER-IPTG-079	['V99E', 'A116T', 'T141I', 'S190C']	A	2048.0	28114.52099671507	81.35533007277907	2020-02-14_plate-1	F
pVER-IPTG-080	['A109E', 'D165V', 'G166A', 'R255C', 'E259G']	A	0.0	2721.980805908555	9.167025137121138	2020-02-14_plate-1	G
pVER-IPTG-080	['A109E', 'D165V', 'G166A', 'R255C', 'E259G']	A	2.0	6684.24151141777	24.99010460333944	2020-02-14_plate-1	G
pVER-IPTG-080	['A109E', 'D165V', 'G166A', 'R255C', 'E259G']	A	4.0	10164.77616144786	33.41045085165098	2020-02-14_plate-1	G
pVER-IPTG-080	['A109E', 'D165V', 'G166A', 'R255C', 'E259G']	A	8.0	15221.633282325904	48.45716453677638	2020-02-14_plate-1	G
pVER-IPTG-080	['A109E', 'D165V', 'G166A', 'R255C', 'E259G']	A	16.0	20450.477558074883	62.891481758901584	2020-02-14_plate-1	G
pVER-IPTG-080	['A109E', 'D165V', 'G166A', 'R255C', 'E259G']	A	32.0	24302.121018235255	71.87817427276642	2020-02-14_plate-1	G
pVER-IPTG-080	['A109E', 'D165V', 'G166A', 'R255C', 'E259G']	A	64.0	25627.65806976894	75.38870599728355	2020-02-14_plate-1	G
pVER-IPTG-080	['A109E', 'D165V', 'G166A', 'R255C', 'E259G']	A	128.0	25903.902350062937	76.85197232660799	2020-02-14_plate-1	G
pVER-IPTG-080	['A109E', 'D165V', 'G166A', 'R255C', 'E259G']	A	256.0	25953.174910562415	75.73145339505791	2020-02-14_plate-1	G
pVER-IPTG-080	['A109E', 'D165V', 'G166A', 'R255C', 'E259G']	A	512.0	25812.399780330492	72.70479774396419	2020-02-14_plate-1	G
pVER-IPTG-080	['A109E', 'D165V', 'G166A', 'R255C', 'E259G']	A	1024.0	25868.370995781635	73.76996827258178	2020-02-14_plate-1	G
pVER-IPTG-080	['A109E', 'D165V', 'G166A', 'R255C', 'E259G']	A	2048.0	25802.759975547197	76.70295411291008	2020-02-14_plate-1	G
pVER-IPTG-081	['P285S', 'V301M', 'S308P', 'M347V']	A	0.0	4013.541672302596	13.87901959044099	2020-02-14_plate-2	B
pVER-IPTG-081	['P285S', 'V301M', 'S308P', 'M347V']	A	2.0	7584.741153441363	27.58949459514459	2020-02-14_plate-2	B
pVER-IPTG-081	['P285S', 'V301M', 'S308P', 'M347V']	A	4.0	11311.113068213188	39.37207358778434	2020-02-14_plate-2	B
pVER-IPTG-081	['P285S', 'V301M', 'S308P', 'M347V']	A	8.0	16473.18826374812	54.29199885105194	2020-02-14_plate-2	B
pVER-IPTG-081	['P285S', 'V301M', 'S308P', 'M347V']	A	16.0	23066.15356360574	73.8080044717862	2020-02-14_plate-2	B
pVER-IPTG-081	['P285S', 'V301M', 'S308P', 'M347V']	A	32.0	27465.9244019726	89.31630534071755	2020-02-14_plate-2	B
pVER-IPTG-081	['P285S', 'V301M', 'S308P', 'M347V']	A	64.0	29985.938104720703	95.28857174099065	2020-02-14_plate-2	B
pVER-IPTG-081	['P285S', 'V301M', 'S308P', 'M347V']	A	128.0	31094.557362047053	100.9291573384452	2020-02-14_plate-2	B
pVER-IPTG-081	['P285S', 'V301M', 'S308P', 'M347V']	A	256.0	30040.08987445609	97.94797029553528	2020-02-14_plate-2	B
pVER-IPTG-081	['P285S', 'V301M', 'S308P', 'M347V']	A	512.0	30926.23966432491	101.40690341341698	2020-02-14_plate-2	B
pVER-IPTG-081	['P285S', 'V301M', 'S308P', 'M347V']	A	1024.0	30549.49595731546	96.8578493329313	2020-02-14_plate-2	B
pVER-IPTG-081	['P285S', 'V301M', 'S308P', 'M347V']	A	2048.0	30202.92843987436	95.72863046413924	2020-02-14_plate-2	B
pVER-IPTG-082	['V94M', 'S190C', 'G200A', 'Q209R', 'R263H', 'Q317L']	A	0.0	2575.278667322008	6.971474595191991	2020-02-14_plate-2	C
pVER-IPTG-082	['V94M', 'S190C', 'G200A', 'Q209R', 'R263H', 'Q317L']	A	2.0	3514.905898198614	9.006159165154784	2020-02-14_plate-2	C
pVER-IPTG-082	['V94M', 'S190C', 'G200A', 'Q209R', 'R263H', 'Q317L']	A	4.0	4493.3492659438225	11.686315704511173	2020-02-14_plate-2	C
pVER-IPTG-082	['V94M', 'S190C', 'G200A', 'Q209R', 'R263H', 'Q317L']	A	8.0	6485.956574196995	17.20611612443253	2020-02-14_plate-2	C
pVER-IPTG-082	['V94M', 'S190C', 'G200A', 'Q209R', 'R263H', 'Q317L']	A	16.0	10453.11341420868	30.632665383369478	2020-02-14_plate-2	C
pVER-IPTG-082	['V94M', 'S190C', 'G200A', 'Q209R', 'R263H', 'Q317L']	A	32.0	17341.931919129533	47.83766182256263	2020-02-14_plate-2	C
pVER-IPTG-082	['V94M', 'S190C', 'G200A', 'Q209R', 'R263H', 'Q317L']	A	64.0	23022.536021780663	67.50564815578358	2020-02-14_plate-2	C
pVER-IPTG-082	['V94M', 'S190C', 'G200A', 'Q209R', 'R263H', 'Q317L']	A	128.0	26402.47325700937	78.55665743340373	2020-02-14_plate-2	C
pVER-IPTG-082	['V94M', 'S190C', 'G200A', 'Q209R', 'R263H', 'Q317L']	A	256.0	27481.23283970755	81.04801796843503	2020-02-14_plate-2	C
pVER-IPTG-082	['V94M', 'S190C', 'G200A', 'Q209R', 'R263H', 'Q317L']	A	512.0	27984.97697413777	79.84623362510283	2020-02-14_plate-2	C
pVER-IPTG-082	['V94M', 'S190C', 'G200A', 'Q209R', 'R263H', 'Q317L']	A	1024.0	27871.057716429077	81.05032734861736	2020-02-14_plate-2	C
pVER-IPTG-082	['V94M', 'S190C', 'G200A', 'Q209R', 'R263H', 'Q317L']	A	2048.0	28401.329163647304	81.24132925907344	2020-02-14_plate-2	C
pVER-IPTG-083	['E39D', 'N208D', 'A222V']	A	0.0	1248.9001570178766	4.308890061378683	2020-02-14_plate-2	D
pVER-IPTG-083	['E39D', 'N208D', 'A222V']	A	2.0	2146.595143330105	7.945444130689146	2020-02-14_plate-2	D
pVER-IPTG-083	['E39D', 'N208D', 'A222V']	A	4.0	3250.124088113284	12.315790638421266	2020-02-14_plate-2	D
pVER-IPTG-083	['E39D', 'N208D', 'A222V']	A	8.0	5692.952141870258	22.512416274357083	2020-02-14_plate-2	D
pVER-IPTG-083	['E39D', 'N208D', 'A222V']	A	16.0	11541.378771761678	41.76029594409487	2020-02-14_plate-2	D
pVER-IPTG-083	['E39D', 'N208D', 'A222V']	A	32.0	19658.946390663852	64.00546300494221	2020-02-14_plate-2	D
pVER-IPTG-083	['E39D', 'N208D', 'A222V']	A	64.0	25996.59025112102	81.52470375995712	2020-02-14_plate-2	D
pVER-IPTG-083	['E39D', 'N208D', 'A222V']	A	128.0	29822.180838733108	95.17436019646215	2020-02-14_plate-2	D
pVER-IPTG-083	['E39D', 'N208D', 'A222V']	A	256.0	30013.104385849907	91.35743611158588	2020-02-14_plate-2	D
pVER-IPTG-083	['E39D', 'N208D', 'A222V']	A	512.0	29919.546950732612	90.78433045034456	2020-02-14_plate-2	D
pVER-IPTG-083	['E39D', 'N208D', 'A222V']	A	1024.0	30316.078512205375	93.57543107888495	2020-02-14_plate-2	D
pVER-IPTG-083	['E39D', 'N208D', 'A222V']	A	2048.0	30032.967699780034	90.6024917386166	2020-02-14_plate-2	D
pVER-IPTG-084	['A92I', 'S269T', 'N333H', 'L346*']	A	0.0	1838.547215270473	6.887306787695024	2020-02-14_plate-2	E
pVER-IPTG-084	['A92I', 'S269T', 'N333H', 'L346*']	A	2.0	2377.1434346738993	6.820511941613695	2020-02-14_plate-2	E
pVER-IPTG-084	['A92I', 'S269T', 'N333H', 'L346*']	A	4.0	2995.5881848674812	9.094544958524354	2020-02-14_plate-2	E
pVER-IPTG-084	['A92I', 'S269T', 'N333H', 'L346*']	A	8.0	4700.655166690315	15.280814346370907	2020-02-14_plate-2	E
pVER-IPTG-084	['A92I', 'S269T', 'N333H', 'L346*']	A	16.0	8319.070776991819	27.378903334038952	2020-02-14_plate-2	E
pVER-IPTG-084	['A92I', 'S269T', 'N333H', 'L346*']	A	32.0	14789.026517782735	47.423323178398746	2020-02-14_plate-2	E
pVER-IPTG-084	['A92I', 'S269T', 'N333H', 'L346*']	A	64.0	22044.905790194385	65.24223689314866	2020-02-14_plate-2	E
pVER-IPTG-084	['A92I', 'S269T', 'N333H', 'L346*']	A	128.0	26429.291184524263	75.82341634527567	2020-02-14_plate-2	E
pVER-IPTG-084	['A92I', 'S269T', 'N333H', 'L346*']	A	256.0	27306.15015813486	86.56730754416115	2020-02-14_plate-2	E
pVER-IPTG-084	['A92I', 'S269T', 'N333H', 'L346*']	A	512.0	28323.56924014402	79.86835097678086	2020-02-14_plate-2	E
pVER-IPTG-084	['A92I', 'S269T', 'N333H', 'L346*']	A	1024.0	28236.15276360757	81.53596890031231	2020-02-14_plate-2	E
pVER-IPTG-084	['A92I', 'S269T', 'N333H', 'L346*']	A	2048.0	28590.290256955428	81.05530491379429	2020-02-14_plate-2	E
pVER-IPTG-085	['G121V', 'G261V']	A	0.0	408.20307310375864	1.538050073299151	2020-02-18_plate-2	B
pVER-IPTG-085	['G121V', 'G261V']	A	2.0	579.5030099222741	2.0333138168281555	2020-02-18_plate-2	B
pVER-IPTG-085	['G121V', 'G261V']	A	4.0	809.2354501002148	2.785920383840495	2020-02-18_plate-2	B
pVER-IPTG-085	['G121V', 'G261V']	A	8.0	1349.433563411099	4.839133707811344	2020-02-18_plate-2	B
pVER-IPTG-085	['G121V', 'G261V']	A	16.0	2738.098413322034	9.90895890768692	2020-02-18_plate-2	B
pVER-IPTG-085	['G121V', 'G261V']	A	32.0	6153.291930248659	23.101704138458565	2020-02-18_plate-2	B
pVER-IPTG-085	['G121V', 'G261V']	A	64.0	12233.015556982247	43.16934334690624	2020-02-18_plate-2	B
pVER-IPTG-085	['G121V', 'G261V']	A	128.0	19574.997072651116	63.057614566403004	2020-02-18_plate-2	B
pVER-IPTG-085	['G121V', 'G261V']	A	256.0	23969.285314481225	82.17316815477004	2020-02-18_plate-2	B
pVER-IPTG-085	['G121V', 'G261V']	A	512.0	25448.532460890965	83.10898892833931	2020-02-18_plate-2	B
pVER-IPTG-085	['G121V', 'G261V']	A	1024.0	25925.08115602864	79.80845940533584	2020-02-18_plate-2	B
pVER-IPTG-085	['G121V', 'G261V']	A	2048.0	25363.17644016634	83.32753013089439	2020-02-18_plate-2	B
pVER-IPTG-086	['A138T', 'A214V', 'V244L']	A	0.0	318.5028420467488	1.2427440155854157	2020-02-17_plate-2	C
pVER-IPTG-086	['A138T', 'A214V', 'V244L']	A	2.0	487.38139514387484	1.6924248964395443	2020-02-17_plate-2	C
pVER-IPTG-086	['A138T', 'A214V', 'V244L']	A	4.0	720.7863652670563	2.471207443635243	2020-02-17_plate-2	C
pVER-IPTG-086	['A138T', 'A214V', 'V244L']	A	8.0	1249.875886171973	4.498622637365	2020-02-17_plate-2	C
pVER-IPTG-086	['A138T', 'A214V', 'V244L']	A	16.0	2906.427338463368	10.331370507512	2020-02-17_plate-2	C
pVER-IPTG-086	['A138T', 'A214V', 'V244L']	A	32.0	6879.930479143243	24.645717350607935	2020-02-17_plate-2	C
pVER-IPTG-086	['A138T', 'A214V', 'V244L']	A	64.0	13701.812462402873	47.25123526911078	2020-02-17_plate-2	C
pVER-IPTG-086	['A138T', 'A214V', 'V244L']	A	128.0	20306.729973219564	63.53879213905912	2020-02-17_plate-2	C
pVER-IPTG-086	['A138T', 'A214V', 'V244L']	A	256.0	24640.786894442754	69.81626410676128	2020-02-17_plate-2	C
pVER-IPTG-086	['A138T', 'A214V', 'V244L']	A	512.0	26039.467552979844	73.17651808384367	2020-02-17_plate-2	C
pVER-IPTG-086	['A138T', 'A214V', 'V244L']	A	1024.0	26485.273428081022	81.51539054617646	2020-02-17_plate-2	C
pVER-IPTG-086	['A138T', 'A214V', 'V244L']	A	2048.0	26919.61829820174	80.35249857144517	2020-02-17_plate-2	C
pVER-IPTG-087	['L90Q', 'L198M', 'E235D', 'T336S']	A	0.0	351.54385740061167	1.3326330420023764	2020-02-17_plate-2	D
pVER-IPTG-087	['L90Q', 'L198M', 'E235D', 'T336S']	A	2.0	508.8075453793444	1.8232736131682206	2020-02-17_plate-2	D
pVER-IPTG-087	['L90Q', 'L198M', 'E235D', 'T336S']	A	4.0	680.7799463884256	2.326841714553714	2020-02-17_plate-2	D
pVER-IPTG-087	['L90Q', 'L198M', 'E235D', 'T336S']	A	8.0	1141.6510513507044	3.821732591707339	2020-02-17_plate-2	D
pVER-IPTG-087	['L90Q', 'L198M', 'E235D', 'T336S']	A	16.0	2411.0867987289735	8.883113562457712	2020-02-17_plate-2	D
pVER-IPTG-087	['L90Q', 'L198M', 'E235D', 'T336S']	A	32.0	5390.952071240637	19.42567254044706	2020-02-17_plate-2	D
pVER-IPTG-087	['L90Q', 'L198M', 'E235D', 'T336S']	A	64.0	11215.5927118846	41.34432589118969	2020-02-17_plate-2	D
pVER-IPTG-087	['L90Q', 'L198M', 'E235D', 'T336S']	A	128.0	19825.874933102103	66.4061742736304	2020-02-17_plate-2	D
pVER-IPTG-087	['L90Q', 'L198M', 'E235D', 'T336S']	A	256.0	23716.202435783576	75.68154886436268	2020-02-17_plate-2	D
pVER-IPTG-087	['L90Q', 'L198M', 'E235D', 'T336S']	A	512.0	25069.908896708806	75.99813695666717	2020-02-17_plate-2	D
pVER-IPTG-087	['L90Q', 'L198M', 'E235D', 'T336S']	A	1024.0	25754.986729749366	78.80521291611402	2020-02-17_plate-2	D
pVER-IPTG-087	['L90Q', 'L198M', 'E235D', 'T336S']	A	2048.0	26536.77424302894	74.91839539947618	2020-02-17_plate-2	D
pVER-IPTG-088	['Q60R', 'N113S', 'R207G', 'R216G', 'V271M', 'L307I', 'A350T']	A	0.0	256.94360242673366	1.160189761994648	2020-02-17_plate-2	E
pVER-IPTG-088	['Q60R', 'N113S', 'R207G', 'R216G', 'V271M', 'L307I', 'A350T']	A	2.0	302.0441687864132	1.2858862862066731	2020-02-17_plate-2	E
pVER-IPTG-088	['Q60R', 'N113S', 'R207G', 'R216G', 'V271M', 'L307I', 'A350T']	A	4.0	349.7713883765266	1.4235829048734736	2020-02-17_plate-2	E
pVER-IPTG-088	['Q60R', 'N113S', 'R207G', 'R216G', 'V271M', 'L307I', 'A350T']	A	8.0	483.4522641266578	1.7457819209860972	2020-02-17_plate-2	E
pVER-IPTG-088	['Q60R', 'N113S', 'R207G', 'R216G', 'V271M', 'L307I', 'A350T']	A	16.0	873.498422545188	3.243795824292082	2020-02-17_plate-2	E
pVER-IPTG-088	['Q60R', 'N113S', 'R207G', 'R216G', 'V271M', 'L307I', 'A350T']	A	32.0	1814.5512683057939	6.965411157708548	2020-02-17_plate-2	E
pVER-IPTG-088	['Q60R', 'N113S', 'R207G', 'R216G', 'V271M', 'L307I', 'A350T']	A	64.0	4474.74741530976	18.266004234407774	2020-02-17_plate-2	E
pVER-IPTG-088	['Q60R', 'N113S', 'R207G', 'R216G', 'V271M', 'L307I', 'A350T']	A	128.0	9817.335479155667	40.21724862137131	2020-02-17_plate-2	E
pVER-IPTG-088	['Q60R', 'N113S', 'R207G', 'R216G', 'V271M', 'L307I', 'A350T']	A	256.0	16741.325166429953	57.91399858535202	2020-02-17_plate-2	E
pVER-IPTG-088	['Q60R', 'N113S', 'R207G', 'R216G', 'V271M', 'L307I', 'A350T']	A	512.0	21716.862637521095	73.22725769669806	2020-02-17_plate-2	E
pVER-IPTG-088	['Q60R', 'N113S', 'R207G', 'R216G', 'V271M', 'L307I', 'A350T']	A	1024.0	24290.053889988125	74.67517846704487	2020-02-17_plate-2	E
pVER-IPTG-088	['Q60R', 'N113S', 'R207G', 'R216G', 'V271M', 'L307I', 'A350T']	A	2048.0	24365.672692899137	83.13614403497115	2020-02-17_plate-2	E
pVER-IPTG-090	['S120G', 'M223L', 'F226L', 'L319F', 'R355L']	A	0.0	693.7294237433676	2.887093673649103	2020-02-17_plate-2	G
pVER-IPTG-090	['S120G', 'M223L', 'F226L', 'L319F', 'R355L']	A	2.0	702.1648262981469	2.424659564971454	2020-02-17_plate-2	G
pVER-IPTG-090	['S120G', 'M223L', 'F226L', 'L319F', 'R355L']	A	4.0	774.9848052790275	2.5720984285896553	2020-02-17_plate-2	G
pVER-IPTG-090	['S120G', 'M223L', 'F226L', 'L319F', 'R355L']	A	8.0	944.0480327554676	3.055379881663872	2020-02-17_plate-2	G
pVER-IPTG-090	['S120G', 'M223L', 'F226L', 'L319F', 'R355L']	A	16.0	1439.6041521711577	5.008668147123785	2020-02-17_plate-2	G
pVER-IPTG-090	['S120G', 'M223L', 'F226L', 'L319F', 'R355L']	A	32.0	2429.4471151690254	9.24454725028411	2020-02-17_plate-2	G
pVER-IPTG-090	['S120G', 'M223L', 'F226L', 'L319F', 'R355L']	A	64.0	5034.615123459126	21.191508177886128	2020-02-17_plate-2	G
pVER-IPTG-090	['S120G', 'M223L', 'F226L', 'L319F', 'R355L']	A	128.0	10164.29548613639	44.11613912051672	2020-02-17_plate-2	G
pVER-IPTG-090	['S120G', 'M223L', 'F226L', 'L319F', 'R355L']	A	256.0	16630.18762077437	65.718043034684	2020-02-17_plate-2	G
pVER-IPTG-090	['S120G', 'M223L', 'F226L', 'L319F', 'R355L']	A	512.0	21840.29809373782	77.74600264946669	2020-02-17_plate-2	G
pVER-IPTG-090	['S120G', 'M223L', 'F226L', 'L319F', 'R355L']	A	1024.0	24054.16975688103	83.38859397549032	2020-02-17_plate-2	G
pVER-IPTG-090	['S120G', 'M223L', 'F226L', 'L319F', 'R355L']	A	2048.0	24618.223294351024	87.62881251308448	2020-02-17_plate-2	G
pVER-IPTG-091	['I160N', 'Q231H', 'I289V', 'D302E']	A	0.0	205.46638751684074	1.11646644851926	2020-02-18_plate-1	B
pVER-IPTG-091	['I160N', 'Q231H', 'I289V', 'D302E']	A	2.0	221.74662525223712	1.1677309824949604	2020-02-18_plate-1	B
pVER-IPTG-091	['I160N', 'Q231H', 'I289V', 'D302E']	A	4.0	233.7185059710138	1.203680426465926	2020-02-18_plate-1	B
pVER-IPTG-091	['I160N', 'Q231H', 'I289V', 'D302E']	A	8.0	254.5529969533401	1.289226634217077	2020-02-18_plate-1	B
pVER-IPTG-091	['I160N', 'Q231H', 'I289V', 'D302E']	A	16.0	329.07820440443834	1.4672648984803096	2020-02-18_plate-1	B
pVER-IPTG-091	['I160N', 'Q231H', 'I289V', 'D302E']	A	32.0	516.2569624314596	2.0662279012999374	2020-02-18_plate-1	B
pVER-IPTG-091	['I160N', 'Q231H', 'I289V', 'D302E']	A	64.0	1118.9863572934573	4.138376240531572	2020-02-18_plate-1	B
pVER-IPTG-091	['I160N', 'Q231H', 'I289V', 'D302E']	A	128.0	2759.735098661441	10.150748822930176	2020-02-18_plate-1	B
pVER-IPTG-091	['I160N', 'Q231H', 'I289V', 'D302E']	A	256.0	6023.320497449223	27.600610265829978	2020-02-18_plate-1	B
pVER-IPTG-091	['I160N', 'Q231H', 'I289V', 'D302E']	A	512.0	12132.855152508482	38.85988989360054	2020-02-18_plate-1	B
pVER-IPTG-091	['I160N', 'Q231H', 'I289V', 'D302E']	A	1024.0	16484.6971090498	50.04817700596997	2020-02-18_plate-1	B
pVER-IPTG-091	['I160N', 'Q231H', 'I289V', 'D302E']	A	2048.0	17655.476163691266	64.70942803941158	2020-02-18_plate-1	B
pVER-IPTG-092	['I160N', 'R263S', 'L305Q']	A	0.0	148.21595434757336	1.0071655347772042	2020-02-18_plate-1	C
pVER-IPTG-092	['I160N', 'R263S', 'L305Q']	A	2.0	158.25796960877955	1.0067381623373841	2020-02-18_plate-1	C
pVER-IPTG-092	['I160N', 'R263S', 'L305Q']	A	4.0	164.36576322502074	1.0084137515616416	2020-02-18_plate-1	C
pVER-IPTG-092	['I160N', 'R263S', 'L305Q']	A	8.0	186.91881766150033	1.0980279940074882	2020-02-18_plate-1	C
pVER-IPTG-092	['I160N', 'R263S', 'L305Q']	A	16.0	255.8835092007535	1.3347343649703283	2020-02-18_plate-1	C
pVER-IPTG-092	['I160N', 'R263S', 'L305Q']	A	32.0	468.6321313120136	2.0877301869495737	2020-02-18_plate-1	C
pVER-IPTG-092	['I160N', 'R263S', 'L305Q']	A	64.0	1165.5674871856395	4.562574752229704	2020-02-18_plate-1	C
pVER-IPTG-092	['I160N', 'R263S', 'L305Q']	A	128.0	3175.7513686309385	12.998083806864521	2020-02-18_plate-1	C
pVER-IPTG-092	['I160N', 'R263S', 'L305Q']	A	256.0	7280.955409616092	27.331398208861128	2020-02-18_plate-1	C
pVER-IPTG-092	['I160N', 'R263S', 'L305Q']	A	512.0	11576.30221925314	53.11308424535971	2020-02-18_plate-1	C
pVER-IPTG-092	['I160N', 'R263S', 'L305Q']	A	1024.0	16493.893951244983	49.668626195039664	2020-02-18_plate-1	C
pVER-IPTG-092	['I160N', 'R263S', 'L305Q']	A	2048.0	18372.489833061903	55.424920866173935	2020-02-18_plate-1	C
pVER-IPTG-093	['Q89L', 'S158C', 'E172K', 'Q291H']	A	0.0	2238.441145800193	6.88563958274749	2020-02-18_plate-1	D
pVER-IPTG-093	['Q89L', 'S158C', 'E172K', 'Q291H']	A	2.0	2254.179295371927	7.166586946000307	2020-02-18_plate-1	D
pVER-IPTG-093	['Q89L', 'S158C', 'E172K', 'Q291H']	A	4.0	2321.66318392932	7.403831302494959	2020-02-18_plate-1	D
pVER-IPTG-093	['Q89L', 'S158C', 'E172K', 'Q291H']	A	8.0	2492.7788005212165	7.537033170189295	2020-02-18_plate-1	D
pVER-IPTG-093	['Q89L', 'S158C', 'E172K', 'Q291H']	A	16.0	2737.711882898428	8.651424267712082	2020-02-18_plate-1	D
pVER-IPTG-093	['Q89L', 'S158C', 'E172K', 'Q291H']	A	32.0	3328.6890745695064	10.723432408247877	2020-02-18_plate-1	D
pVER-IPTG-093	['Q89L', 'S158C', 'E172K', 'Q291H']	A	64.0	4534.8515082480735	14.864025388326207	2020-02-18_plate-1	D
pVER-IPTG-093	['Q89L', 'S158C', 'E172K', 'Q291H']	A	128.0	7281.125783988896	24.80067263348615	2020-02-18_plate-1	D
pVER-IPTG-093	['Q89L', 'S158C', 'E172K', 'Q291H']	A	256.0	11595.949602590457	38.333326748863676	2020-02-18_plate-1	D
pVER-IPTG-093	['Q89L', 'S158C', 'E172K', 'Q291H']	A	512.0	15663.363774772264	50.977203339630904	2020-02-18_plate-1	D
pVER-IPTG-093	['Q89L', 'S158C', 'E172K', 'Q291H']	A	1024.0	19162.345600949873	59.04589755152699	2020-02-18_plate-1	D
pVER-IPTG-093	['Q89L', 'S158C', 'E172K', 'Q291H']	A	2048.0	20591.679065024735	65.53519066785212	2020-02-18_plate-1	D
pVER-IPTG-135	['L62M', 'A109V', 'D149E', 'M242V', 'P285S', 'Q317R']	A	0.0	462.90187711771335	1.845518675471655	2020-03-17_plate-1	C
pVER-IPTG-135	['L62M', 'A109V', 'D149E', 'M242V', 'P285S', 'Q317R']	A	2.0	468.81156541930903	2.395158121196694	2020-03-17_plate-1	C
pVER-IPTG-135	['L62M', 'A109V', 'D149E', 'M242V', 'P285S', 'Q317R']	A	4.0	471.1175617154769	2.8804633837840137	2020-03-17_plate-1	C
pVER-IPTG-135	['L62M', 'A109V', 'D149E', 'M242V', 'P285S', 'Q317R']	A	8.0	524.8762131792798	2.2067966403910604	2020-03-17_plate-1	C
pVER-IPTG-135	['L62M', 'A109V', 'D149E', 'M242V', 'P285S', 'Q317R']	A	16.0	607.3855967241674	2.4265596277723938	2020-03-17_plate-1	C
pVER-IPTG-135	['L62M', 'A109V', 'D149E', 'M242V', 'P285S', 'Q317R']	A	32.0	704.537056804055	5.329265518778233	2020-03-17_plate-1	C
pVER-IPTG-135	['L62M', 'A109V', 'D149E', 'M242V', 'P285S', 'Q317R']	A	64.0	1238.6682245137324	5.447401804017177	2020-03-17_plate-1	C
pVER-IPTG-135	['L62M', 'A109V', 'D149E', 'M242V', 'P285S', 'Q317R']	A	128.0	2277.1310778806605	12.022883400739731	2020-03-17_plate-1	C
pVER-IPTG-135	['L62M', 'A109V', 'D149E', 'M242V', 'P285S', 'Q317R']	A	256.0	4821.0728552476785	29.725656370851564	2020-03-17_plate-1	C
pVER-IPTG-135	['L62M', 'A109V', 'D149E', 'M242V', 'P285S', 'Q317R']	A	512.0	9545.847404822638	60.594639137953386	2020-03-17_plate-1	C
pVER-IPTG-135	['L62M', 'A109V', 'D149E', 'M242V', 'P285S', 'Q317R']	A	1024.0	13529.057178850013	122.41527177667234	2020-03-17_plate-1	C
pVER-IPTG-135	['L62M', 'A109V', 'D149E', 'M242V', 'P285S', 'Q317R']	A	2048.0	20614.749824972732	75.62996628814139	2020-03-17_plate-1	C
pVER-IPTG-136	['Y273H', 'D278G', 'Q335L', 'E357G']	A	0.0	239.9777321242221	1.2951480114459786	2020-03-17_plate-1	D
pVER-IPTG-136	['Y273H', 'D278G', 'Q335L', 'E357G']	A	2.0	243.95307760026859	1.4527596086950056	2020-03-17_plate-1	D
pVER-IPTG-136	['Y273H', 'D278G', 'Q335L', 'E357G']	A	4.0	243.6216622475602	1.368823386132395	2020-03-17_plate-1	D
pVER-IPTG-136	['Y273H', 'D278G', 'Q335L', 'E357G']	A	8.0	249.403108349173	1.3469853757225423	2020-03-17_plate-1	D
pVER-IPTG-136	['Y273H', 'D278G', 'Q335L', 'E357G']	A	16.0	277.03188020236286	1.3154716208017954	2020-03-17_plate-1	D
pVER-IPTG-136	['Y273H', 'D278G', 'Q335L', 'E357G']	A	32.0	294.0437223568855	1.6088113302591174	2020-03-17_plate-1	D
pVER-IPTG-136	['Y273H', 'D278G', 'Q335L', 'E357G']	A	64.0	362.2921240418117	1.6250322562544979	2020-03-17_plate-1	D
pVER-IPTG-136	['Y273H', 'D278G', 'Q335L', 'E357G']	A	128.0	545.6980267218755	2.786968508582488	2020-03-17_plate-1	D
pVER-IPTG-136	['Y273H', 'D278G', 'Q335L', 'E357G']	A	256.0	1084.1976279100434	5.810140388508275	2020-03-17_plate-1	D
pVER-IPTG-136	['Y273H', 'D278G', 'Q335L', 'E357G']	A	512.0	2715.3683610756425	13.223388733531031	2020-03-17_plate-1	D
pVER-IPTG-136	['Y273H', 'D278G', 'Q335L', 'E357G']	A	1024.0	4751.598088822227	56.859576007392306	2020-03-17_plate-1	D
pVER-IPTG-136	['Y273H', 'D278G', 'Q335L', 'E357G']	A	2048.0	9095.697805124506	93.25363538736775	2020-03-17_plate-1	D
pVER-IPTG-137	['I160F', 'L185F']	A	0.0	217.14590033956412	1.1310488717442442	2020-03-17_plate-1	E
pVER-IPTG-137	['I160F', 'L185F']	A	2.0	219.45565820588834	1.19363021961518	2020-03-17_plate-1	E
pVER-IPTG-137	['I160F', 'L185F']	A	4.0	219.89604155655655	1.22234704965987	2020-03-17_plate-1	E
pVER-IPTG-137	['I160F', 'L185F']	A	8.0	220.8033717410969	1.3504137248555506	2020-03-17_plate-1	E
pVER-IPTG-137	['I160F', 'L185F']	A	16.0	226.64616398120063	1.3667267342235638	2020-03-17_plate-1	E
pVER-IPTG-137	['I160F', 'L185F']	A	32.0	261.5514374654945	1.3473183875007428	2020-03-17_plate-1	E
pVER-IPTG-137	['I160F', 'L185F']	A	64.0	321.47735816576665	1.9119871442406797	2020-03-17_plate-1	E
pVER-IPTG-137	['I160F', 'L185F']	A	128.0	576.1640569325984	2.612917217456945	2020-03-17_plate-1	E
pVER-IPTG-137	['I160F', 'L185F']	A	256.0	1290.3573045385785	5.9651950947762735	2020-03-17_plate-1	E
pVER-IPTG-137	['I160F', 'L185F']	A	512.0	2978.071764040824	20.609137430715847	2020-03-17_plate-1	E
pVER-IPTG-137	['I160F', 'L185F']	A	1024.0	7520.800772614054	33.27842912883327	2020-03-17_plate-1	E
pVER-IPTG-137	['I160F', 'L185F']	A	2048.0	11335.63664709188	89.189002370635	2020-03-17_plate-1	E
pVER-IPTG-138	['S28G', 'T34M', 'Q60R', 'A81S', 'E100K', 'L148V', 'S221N', 'V271L']	A	0.0	8495.380159195722	36.434561357051244	2020-03-17_plate-1	F
pVER-IPTG-138	['S28G', 'T34M', 'Q60R', 'A81S', 'E100K', 'L148V', 'S221N', 'V271L']	A	2.0	13033.678243349264	134.15352883521686	2020-03-17_plate-1	F
pVER-IPTG-138	['S28G', 'T34M', 'Q60R', 'A81S', 'E100K', 'L148V', 'S221N', 'V271L']	A	4.0	19691.709662503166	87.73341173235849	2020-03-17_plate-1	F
pVER-IPTG-138	['S28G', 'T34M', 'Q60R', 'A81S', 'E100K', 'L148V', 'S221N', 'V271L']	A	8.0	23509.433743095386	81.03312059036962	2020-03-17_plate-1	F
pVER-IPTG-138	['S28G', 'T34M', 'Q60R', 'A81S', 'E100K', 'L148V', 'S221N', 'V271L']	A	16.0	25373.093521318748	99.02514290683273	2020-03-17_plate-1	F
pVER-IPTG-138	['S28G', 'T34M', 'Q60R', 'A81S', 'E100K', 'L148V', 'S221N', 'V271L']	A	32.0	23713.79594150675	168.66150221026845	2020-03-17_plate-1	F
pVER-IPTG-138	['S28G', 'T34M', 'Q60R', 'A81S', 'E100K', 'L148V', 'S221N', 'V271L']	A	64.0	25349.083551788895	138.36826336695933	2020-03-17_plate-1	F
pVER-IPTG-138	['S28G', 'T34M', 'Q60R', 'A81S', 'E100K', 'L148V', 'S221N', 'V271L']	A	128.0	24305.52099693292	159.51347989910744	2020-03-17_plate-1	F
pVER-IPTG-138	['S28G', 'T34M', 'Q60R', 'A81S', 'E100K', 'L148V', 'S221N', 'V271L']	A	256.0	26510.916528820984	93.37716539472784	2020-03-17_plate-1	F
pVER-IPTG-138	['S28G', 'T34M', 'Q60R', 'A81S', 'E100K', 'L148V', 'S221N', 'V271L']	A	512.0	25852.402559407645	96.67180215133008	2020-03-17_plate-1	F
pVER-IPTG-138	['S28G', 'T34M', 'Q60R', 'A81S', 'E100K', 'L148V', 'S221N', 'V271L']	A	1024.0	25857.355815931318	109.8294677847858	2020-03-17_plate-1	F
pVER-IPTG-138	['S28G', 'T34M', 'Q60R', 'A81S', 'E100K', 'L148V', 'S221N', 'V271L']	A	2048.0	24515.143893835426	160.59834966220401	2020-03-17_plate-1	F
pVER-IPTG-139	['K203N', 'D278V', 'S280L', 'I283V']	A	0.0	1510.978748836402	11.687805951324988	2020-03-17_plate-1	G
pVER-IPTG-139	['K203N', 'D278V', 'S280L', 'I283V']	A	2.0	1753.104673505545	10.83656435503755	2020-03-17_plate-1	G
pVER-IPTG-139	['K203N', 'D278V', 'S280L', 'I283V']	A	4.0	1934.8170009902094	13.443398986180329	2020-03-17_plate-1	G
pVER-IPTG-139	['K203N', 'D278V', 'S280L', 'I283V']	A	8.0	2403.7287256104555	15.99762744727964	2020-03-17_plate-1	G
pVER-IPTG-139	['K203N', 'D278V', 'S280L', 'I283V']	A	16.0	3675.403897152014	23.96332863463579	2020-03-17_plate-1	G
pVER-IPTG-139	['K203N', 'D278V', 'S280L', 'I283V']	A	32.0	6849.121322751211	47.61291192213462	2020-03-17_plate-1	G
pVER-IPTG-139	['K203N', 'D278V', 'S280L', 'I283V']	A	64.0	13805.594672982485	76.03592645928443	2020-03-17_plate-1	G
pVER-IPTG-139	['K203N', 'D278V', 'S280L', 'I283V']	A	128.0	20240.01151604225	77.35310528757816	2020-03-17_plate-1	G
pVER-IPTG-139	['K203N', 'D278V', 'S280L', 'I283V']	A	256.0	23543.46108180818	121.01616063213066	2020-03-17_plate-1	G
pVER-IPTG-139	['K203N', 'D278V', 'S280L', 'I283V']	A	512.0	24859.293207231738	87.11409082608674	2020-03-17_plate-1	G
pVER-IPTG-139	['K203N', 'D278V', 'S280L', 'I283V']	A	1024.0	25168.115915770795	125.53342336448479	2020-03-17_plate-1	G
pVER-IPTG-139	['K203N', 'D278V', 'S280L', 'I283V']	A	2048.0	24241.187163214632	150.28312568559525	2020-03-17_plate-1	G
pVER-IPTG-140	['Q55K', 'G121V', 'N333I']	A	0.0	301.4854573726501	1.9449603588948707	2020-03-17_plate-2	B
pVER-IPTG-140	['Q55K', 'G121V', 'N333I']	A	2.0	496.16800710607134	2.3415707696045387	2020-03-17_plate-2	B
pVER-IPTG-140	['Q55K', 'G121V', 'N333I']	A	4.0	731.8681874702504	3.95102324999776	2020-03-17_plate-2	B
pVER-IPTG-140	['Q55K', 'G121V', 'N333I']	A	8.0	1320.9918503911822	7.515292671522924	2020-03-17_plate-2	B
pVER-IPTG-140	['Q55K', 'G121V', 'N333I']	A	16.0	2987.8241832140056	19.424199769953614	2020-03-17_plate-2	B
pVER-IPTG-140	['Q55K', 'G121V', 'N333I']	A	32.0	7125.945678229146	33.35241397378548	2020-03-17_plate-2	B
pVER-IPTG-140	['Q55K', 'G121V', 'N333I']	A	64.0	12175.18028882986	99.3486172649381	2020-03-17_plate-2	B
pVER-IPTG-140	['Q55K', 'G121V', 'N333I']	A	128.0	19589.348872153376	85.81931536716755	2020-03-17_plate-2	B
pVER-IPTG-140	['Q55K', 'G121V', 'N333I']	A	256.0	23314.669928323947	105.23642091207275	2020-03-17_plate-2	B
pVER-IPTG-140	['Q55K', 'G121V', 'N333I']	A	512.0	24947.6235753641	90.34609955493902	2020-03-17_plate-2	B
pVER-IPTG-140	['Q55K', 'G121V', 'N333I']	A	1024.0	24399.202162543454	109.89054079584703	2020-03-17_plate-2	B
pVER-IPTG-140	['Q55K', 'G121V', 'N333I']	A	2048.0	23042.750596163056	117.18554082982011	2020-03-17_plate-2	B
pVER-IPTG-141	['E11K', 'A27G', 'K37N', 'H112L', 'A139V', 'S191P']	A	0.0	2461.3699841863126	11.48713217304818	2020-03-17_plate-2	C
pVER-IPTG-141	['E11K', 'A27G', 'K37N', 'H112L', 'A139V', 'S191P']	A	2.0	2550.6686732892854	11.963593476014628	2020-03-17_plate-2	C
pVER-IPTG-141	['E11K', 'A27G', 'K37N', 'H112L', 'A139V', 'S191P']	A	4.0	2530.750149887221	16.064382694890256	2020-03-17_plate-2	C
pVER-IPTG-141	['E11K', 'A27G', 'K37N', 'H112L', 'A139V', 'S191P']	A	8.0	2714.2374074556683	14.684209546720338	2020-03-17_plate-2	C
pVER-IPTG-141	['E11K', 'A27G', 'K37N', 'H112L', 'A139V', 'S191P']	A	16.0	3304.266608805306	19.337076313622124	2020-03-17_plate-2	C
pVER-IPTG-141	['E11K', 'A27G', 'K37N', 'H112L', 'A139V', 'S191P']	A	32.0	4360.513090266832	24.282585623327847	2020-03-17_plate-2	C
pVER-IPTG-141	['E11K', 'A27G', 'K37N', 'H112L', 'A139V', 'S191P']	A	64.0	7170.14438397243	36.73959338921258	2020-03-17_plate-2	C
pVER-IPTG-141	['E11K', 'A27G', 'K37N', 'H112L', 'A139V', 'S191P']	A	128.0	11559.094488023798	61.5162832639844	2020-03-17_plate-2	C
pVER-IPTG-141	['E11K', 'A27G', 'K37N', 'H112L', 'A139V', 'S191P']	A	256.0	17083.01003601197	113.71237129422191	2020-03-17_plate-2	C
pVER-IPTG-141	['E11K', 'A27G', 'K37N', 'H112L', 'A139V', 'S191P']	A	512.0	22421.070756772704	146.06680771219644	2020-03-17_plate-2	C
pVER-IPTG-141	['E11K', 'A27G', 'K37N', 'H112L', 'A139V', 'S191P']	A	1024.0	25586.21730247809	111.09754640091322	2020-03-17_plate-2	C
pVER-IPTG-141	['E11K', 'A27G', 'K37N', 'H112L', 'A139V', 'S191P']	A	2048.0	24597.575644495755	176.80190961002532	2020-03-17_plate-2	C
pVER-IPTG-142	['E36V', 'Q89H', 'D132G', 'A138D', 'E277A', 'Q306E', 'S322T']	A	0.0	235.41216013777793	1.6227743083701367	2020-03-17_plate-2	D
pVER-IPTG-142	['E36V', 'Q89H', 'D132G', 'A138D', 'E277A', 'Q306E', 'S322T']	A	2.0	269.1898455447185	1.4918467280305656	2020-03-17_plate-2	D
pVER-IPTG-142	['E36V', 'Q89H', 'D132G', 'A138D', 'E277A', 'Q306E', 'S322T']	A	4.0	302.0712941157763	1.3435006243683367	2020-03-17_plate-2	D
pVER-IPTG-142	['E36V', 'Q89H', 'D132G', 'A138D', 'E277A', 'Q306E', 'S322T']	A	8.0	388.27485373136466	2.3493209502568906	2020-03-17_plate-2	D
pVER-IPTG-142	['E36V', 'Q89H', 'D132G', 'A138D', 'E277A', 'Q306E', 'S322T']	A	16.0	641.6621856099719	3.763624773132414	2020-03-17_plate-2	D
pVER-IPTG-142	['E36V', 'Q89H', 'D132G', 'A138D', 'E277A', 'Q306E', 'S322T']	A	32.0	1449.9255990912866	6.630559364045562	2020-03-17_plate-2	D
pVER-IPTG-142	['E36V', 'Q89H', 'D132G', 'A138D', 'E277A', 'Q306E', 'S322T']	A	64.0	3534.9974296428013	18.597858652261518	2020-03-17_plate-2	D
pVER-IPTG-142	['E36V', 'Q89H', 'D132G', 'A138D', 'E277A', 'Q306E', 'S322T']	A	128.0	7557.719533320947	48.23490736472084	2020-03-17_plate-2	D
pVER-IPTG-142	['E36V', 'Q89H', 'D132G', 'A138D', 'E277A', 'Q306E', 'S322T']	A	256.0	13147.589317656577	83.42179091293143	2020-03-17_plate-2	D
pVER-IPTG-142	['E36V', 'Q89H', 'D132G', 'A138D', 'E277A', 'Q306E', 'S322T']	A	512.0	19012.716006570667	88.21503925348027	2020-03-17_plate-2	D
pVER-IPTG-142	['E36V', 'Q89H', 'D132G', 'A138D', 'E277A', 'Q306E', 'S322T']	A	1024.0	21744.730551908066	91.2591183016761	2020-03-17_plate-2	D
pVER-IPTG-142	['E36V', 'Q89H', 'D132G', 'A138D', 'E277A', 'Q306E', 'S322T']	A	2048.0	21365.252197803475	157.44846225547573	2020-03-17_plate-2	D
pVER-IPTG-144	['V15I', 'F161I', 'A266T', 'K290R', 'M347I']	A	0.0	1320.5224142507493	9.157293721196906	2020-03-17_plate-2	F
pVER-IPTG-144	['V15I', 'F161I', 'A266T', 'K290R', 'M347I']	A	2.0	1403.4063301764077	5.009643187052319	2020-03-17_plate-2	F
pVER-IPTG-144	['V15I', 'F161I', 'A266T', 'K290R', 'M347I']	A	4.0	1414.761669647387	5.644658650746635	2020-03-17_plate-2	F
pVER-IPTG-144	['V15I', 'F161I', 'A266T', 'K290R', 'M347I']	A	8.0	1369.6083248476427	6.068661050828734	2020-03-17_plate-2	F
pVER-IPTG-144	['V15I', 'F161I', 'A266T', 'K290R', 'M347I']	A	16.0	1461.4829852840608	6.438641411434625	2020-03-17_plate-2	F
pVER-IPTG-144	['V15I', 'F161I', 'A266T', 'K290R', 'M347I']	A	32.0	1751.4260824682904	6.107115977465957	2020-03-17_plate-2	F
pVER-IPTG-144	['V15I', 'F161I', 'A266T', 'K290R', 'M347I']	A	64.0	2039.0885223086616	10.866311814904966	2020-03-17_plate-2	F
pVER-IPTG-144	['V15I', 'F161I', 'A266T', 'K290R', 'M347I']	A	128.0	3187.7000813135837	12.69471245487875	2020-03-17_plate-2	F
pVER-IPTG-144	['V15I', 'F161I', 'A266T', 'K290R', 'M347I']	A	256.0	5169.014786040102	27.991143137004734	2020-03-17_plate-2	F
pVER-IPTG-144	['V15I', 'F161I', 'A266T', 'K290R', 'M347I']	A	512.0	6728.512974252408	500.7816151210803	2020-03-17_plate-2	F
pVER-IPTG-144	['V15I', 'F161I', 'A266T', 'K290R', 'M347I']	A	1024.0	16052.489315064937	59.14616215346326	2020-03-17_plate-2	F
pVER-IPTG-144	['V15I', 'F161I', 'A266T', 'K290R', 'M347I']	A	2048.0	19080.180326275964	122.5135809763711	2020-03-17_plate-2	F
pVER-IPTG-145	['K2R', 'A92V', 'R195P', 'D278G']	A	0.0	1302.9108688613267	7.12441973708132	2020-03-17_plate-2	G
pVER-IPTG-145	['K2R', 'A92V', 'R195P', 'D278G']	A	2.0	1288.35645893785	7.152807956347761	2020-03-17_plate-2	G
pVER-IPTG-145	['K2R', 'A92V', 'R195P', 'D278G']	A	4.0	1295.447111576577	6.9237310890575285	2020-03-17_plate-2	G
pVER-IPTG-145	['K2R', 'A92V', 'R195P', 'D278G']	A	8.0	1315.651337000747	6.694300486377168	2020-03-17_plate-2	G
pVER-IPTG-145	['K2R', 'A92V', 'R195P', 'D278G']	A	16.0	1262.1610688584776	7.98075982785783	2020-03-17_plate-2	G
pVER-IPTG-145	['K2R', 'A92V', 'R195P', 'D278G']	A	32.0	1430.651438564576	6.644154861805636	2020-03-17_plate-2	G
pVER-IPTG-145	['K2R', 'A92V', 'R195P', 'D278G']	A	64.0	1536.5759980982496	8.23425161466202	2020-03-17_plate-2	G
pVER-IPTG-145	['K2R', 'A92V', 'R195P', 'D278G']	A	128.0	1977.285541091196	12.637548812954506	2020-03-17_plate-2	G
pVER-IPTG-145	['K2R', 'A92V', 'R195P', 'D278G']	A	256.0	3422.510238054359	25.752510364761054	2020-03-17_plate-2	G
pVER-IPTG-145	['K2R', 'A92V', 'R195P', 'D278G']	A	512.0	8817.458916891126	54.839520576957895	2020-03-17_plate-2	G
pVER-IPTG-145	['K2R', 'A92V', 'R195P', 'D278G']	A	1024.0	17780.32075493267	164.70296282737218	2020-03-17_plate-2	G
pVER-IPTG-145	['K2R', 'A92V', 'R195P', 'D278G']	A	2048.0	24097.204382792348	275.4336015302171	2020-03-17_plate-2	G
pVER-IPTG-155	['V95M', 'Q335R', 'Q360R']	A	0.0	267.15849010398546	1.3961419184260146	2020-03-16_plate-2	E
pVER-IPTG-155	['V95M', 'Q335R', 'Q360R']	A	2.0	318.99024252162104	1.4403045194820443	2020-03-16_plate-2	E
pVER-IPTG-155	['V95M', 'Q335R', 'Q360R']	A	4.0	382.4000958088929	1.853153241999091	2020-03-16_plate-2	E
pVER-IPTG-155	['V95M', 'Q335R', 'Q360R']	A	8.0	544.3404629844215	2.936292220152342	2020-03-16_plate-2	E
pVER-IPTG-155	['V95M', 'Q335R', 'Q360R']	A	16.0	1072.1050679051611	4.68484110342509	2020-03-16_plate-2	E
pVER-IPTG-155	['V95M', 'Q335R', 'Q360R']	A	32.0	2372.617177768911	11.293627169376395	2020-03-16_plate-2	E
pVER-IPTG-155	['V95M', 'Q335R', 'Q360R']	A	64.0	5055.3341472196935	29.040760133383305	2020-03-16_plate-2	E
pVER-IPTG-155	['V95M', 'Q335R', 'Q360R']	A	128.0	9096.800607734993	45.44618034933471	2020-03-16_plate-2	E
pVER-IPTG-155	['V95M', 'Q335R', 'Q360R']	A	256.0	9849.858692250247	99.28941386878675	2020-03-16_plate-2	E
pVER-IPTG-155	['V95M', 'Q335R', 'Q360R']	A	512.0	14457.750538063057	53.838442402308004	2020-03-16_plate-2	E
pVER-IPTG-155	['V95M', 'Q335R', 'Q360R']	A	1024.0	12659.899724095647	114.40106628943524	2020-03-16_plate-2	E
pVER-IPTG-155	['V95M', 'Q335R', 'Q360R']	A	2048.0	14865.54855607238	64.89046194239734	2020-03-16_plate-2	E
pVER-IPTG-200	['L90Q', 'R101G', 'C140G', 'L169Q', 'K290I', 'T329S']	A	0.0	1149.4586121180903	1.6316640749200804	2022-02-15_plate-1	C
pVER-IPTG-200	['L90Q', 'R101G', 'C140G', 'L169Q', 'K290I', 'T329S']	C	0.0	1148.5485409898222	1.6261247955575875	2022-02-15_plate-1	E
pVER-IPTG-200	['L90Q', 'R101G', 'C140G', 'L169Q', 'K290I', 'T329S']	F	0.0	1063.3902575435868	1.463648366762001	2022-04-19_plate-1	B
pVER-IPTG-200	['L90Q', 'R101G', 'C140G', 'L169Q', 'K290I', 'T329S']	A	2.0	1649.5850792441283	2.418854257557963	2022-02-15_plate-1	D
pVER-IPTG-200	['L90Q', 'R101G', 'C140G', 'L169Q', 'K290I', 'T329S']	C	2.0	1668.9953981295594	2.525681625328404	2022-02-15_plate-1	F
pVER-IPTG-200	['L90Q', 'R101G', 'C140G', 'L169Q', 'K290I', 'T329S']	F	2.0	1574.762507499145	2.1986442438887575	2022-04-19_plate-1	B
pVER-IPTG-200	['L90Q', 'R101G', 'C140G', 'L169Q', 'K290I', 'T329S']	A	4.0	2332.4483548680173	3.4861250887968738	2022-02-15_plate-1	D
pVER-IPTG-200	['L90Q', 'R101G', 'C140G', 'L169Q', 'K290I', 'T329S']	C	4.0	2360.788368736045	3.405553180635015	2022-02-15_plate-1	F
pVER-IPTG-200	['L90Q', 'R101G', 'C140G', 'L169Q', 'K290I', 'T329S']	F	4.0	2160.1034498723748	2.9700127506640817	2022-04-19_plate-1	B
pVER-IPTG-200	['L90Q', 'R101G', 'C140G', 'L169Q', 'K290I', 'T329S']	A	8.0	4013.8338444201913	5.958278684317889	2022-02-15_plate-1	D
pVER-IPTG-200	['L90Q', 'R101G', 'C140G', 'L169Q', 'K290I', 'T329S']	C	8.0	3963.336769306433	5.788602762923985	2022-02-15_plate-1	F
pVER-IPTG-200	['L90Q', 'R101G', 'C140G', 'L169Q', 'K290I', 'T329S']	F	8.0	3603.287406273142	5.052134076732342	2022-04-19_plate-1	B
pVER-IPTG-200	['L90Q', 'R101G', 'C140G', 'L169Q', 'K290I', 'T329S']	A	16.0	7580.347125582517	10.710847622912747	2022-02-15_plate-1	D
pVER-IPTG-200	['L90Q', 'R101G', 'C140G', 'L169Q', 'K290I', 'T329S']	C	16.0	7688.773073401391	11.201782226533956	2022-02-15_plate-1	F
pVER-IPTG-200	['L90Q', 'R101G', 'C140G', 'L169Q', 'K290I', 'T329S']	F	16.0	6949.949130146924	9.626986079219568	2022-04-19_plate-1	B
pVER-IPTG-200	['L90Q', 'R101G', 'C140G', 'L169Q', 'K290I', 'T329S']	A	32.0	14298.54049781774	19.44564619878904	2022-02-15_plate-1	D
pVER-IPTG-200	['L90Q', 'R101G', 'C140G', 'L169Q', 'K290I', 'T329S']	C	32.0	14446.992337205127	20.314148218471818	2022-02-15_plate-1	F
pVER-IPTG-200	['L90Q', 'R101G', 'C140G', 'L169Q', 'K290I', 'T329S']	F	32.0	13502.21191156433	18.23660603237267	2022-04-19_plate-1	B
pVER-IPTG-200	['L90Q', 'R101G', 'C140G', 'L169Q', 'K290I', 'T329S']	A	64.0	22298.193780312617	30.052736625992235	2022-02-15_plate-1	D
pVER-IPTG-200	['L90Q', 'R101G', 'C140G', 'L169Q', 'K290I', 'T329S']	C	64.0	22434.796734577736	27.98114440160228	2022-02-15_plate-1	F
pVER-IPTG-200	['L90Q', 'R101G', 'C140G', 'L169Q', 'K290I', 'T329S']	F	64.0	20887.9472068557	26.405321753772046	2022-04-19_plate-1	B
pVER-IPTG-200	['L90Q', 'R101G', 'C140G', 'L169Q', 'K290I', 'T329S']	A	128.0	27444.692859171406	36.78910338443856	2022-02-15_plate-1	D
pVER-IPTG-200	['L90Q', 'R101G', 'C140G', 'L169Q', 'K290I', 'T329S']	C	128.0	27100.823658374637	33.75821767754046	2022-02-15_plate-1	F
pVER-IPTG-200	['L90Q', 'R101G', 'C140G', 'L169Q', 'K290I', 'T329S']	F	128.0	26625.510393237535	32.4094659361793	2022-04-19_plate-1	B
pVER-IPTG-200	['L90Q', 'R101G', 'C140G', 'L169Q', 'K290I', 'T329S']	A	256.0	29801.898500259413	38.99886147220213	2022-02-15_plate-1	D
pVER-IPTG-200	['L90Q', 'R101G', 'C140G', 'L169Q', 'K290I', 'T329S']	C	256.0	29566.728100132907	40.422815694116146	2022-02-15_plate-1	F
pVER-IPTG-200	['L90Q', 'R101G', 'C140G', 'L169Q', 'K290I', 'T329S']	F	256.0	28524.91577095535	35.60936928943097	2022-04-19_plate-1	B
pVER-IPTG-200	['L90Q', 'R101G', 'C140G', 'L169Q', 'K290I', 'T329S']	A	512.0	30822.211267631737	41.03986063792108	2022-02-15_plate-1	D
pVER-IPTG-200	['L90Q', 'R101G', 'C140G', 'L169Q', 'K290I', 'T329S']	C	512.0	30844.82569458378	43.41073368225862	2022-02-15_plate-1	F
pVER-IPTG-200	['L90Q', 'R101G', 'C140G', 'L169Q', 'K290I', 'T329S']	F	512.0	29061.042705789238	38.80175843708153	2022-04-19_plate-1	B
pVER-IPTG-200	['L90Q', 'R101G', 'C140G', 'L169Q', 'K290I', 'T329S']	A	1024.0	30542.218287871812	40.307384659585296	2022-02-15_plate-1	D
pVER-IPTG-200	['L90Q', 'R101G', 'C140G', 'L169Q', 'K290I', 'T329S']	C	1024.0	30543.982309351362	40.10768006597229	2022-02-15_plate-1	F
pVER-IPTG-200	['L90Q', 'R101G', 'C140G', 'L169Q', 'K290I', 'T329S']	F	1024.0	29053.792996129418	35.87217968598005	2022-04-19_plate-1	B
pVER-IPTG-200	['L90Q', 'R101G', 'C140G', 'L169Q', 'K290I', 'T329S']	A	2048.0	30215.165416222702	40.24712346808921	2022-02-15_plate-1	D
pVER-IPTG-200	['L90Q', 'R101G', 'C140G', 'L169Q', 'K290I', 'T329S']	C	2048.0	30708.53531066179	39.890579395801055	2022-02-15_plate-1	F
pVER-IPTG-200	['L90Q', 'R101G', 'C140G', 'L169Q', 'K290I', 'T329S']	F	2048.0	29024.562091121727	37.71997204237661	2022-04-19_plate-1	B
pVER-IPTG-201	['G103D', 'H202Y', 'P284T']	A	0.0	642.163173292348	0.986030794682169	2022-02-15_plate-1	F
pVER-IPTG-201	['G103D', 'H202Y', 'P284T']	A	0.0	626.2242813228316	0.9545220097752949	2022-02-15_plate-1	G
pVER-IPTG-201	['G103D', 'H202Y', 'P284T']	B	0.0	642.5549544338166	0.9593607558742127	2022-03-08_plate-1	B
pVER-IPTG-201	['G103D', 'H202Y', 'P284T']	A	2.0	1182.6352242156347	1.549249741228838	2022-02-15_plate-1	G
pVER-IPTG-201	['G103D', 'H202Y', 'P284T']	C	2.0	1294.5851794176813	1.9430747369564818	2022-02-15_plate-2	B
pVER-IPTG-201	['G103D', 'H202Y', 'P284T']	B	2.0	1135.390986225624	1.520583155917158	2022-03-08_plate-1	B
pVER-IPTG-201	['G103D', 'H202Y', 'P284T']	A	4.0	1897.2857618531953	2.4676501706001326	2022-02-15_plate-1	G
pVER-IPTG-201	['G103D', 'H202Y', 'P284T']	C	4.0	1954.9640359197508	3.0351163846873006	2022-02-15_plate-2	B
pVER-IPTG-201	['G103D', 'H202Y', 'P284T']	B	4.0	1747.5767425433862	2.2724278371270525	2022-03-08_plate-1	B
pVER-IPTG-201	['G103D', 'H202Y', 'P284T']	A	8.0	3665.448287274317	5.051215565398944	2022-02-15_plate-1	G
pVER-IPTG-201	['G103D', 'H202Y', 'P284T']	C	8.0	3765.743293339231	5.790745336541015	2022-02-15_plate-2	B
pVER-IPTG-201	['G103D', 'H202Y', 'P284T']	B	8.0	3246.136291281334	4.302337375872309	2022-03-08_plate-1	B
pVER-IPTG-201	['G103D', 'H202Y', 'P284T']	A	16.0	7857.130408287853	12.044148281319863	2022-02-15_plate-1	G
pVER-IPTG-201	['G103D', 'H202Y', 'P284T']	C	16.0	7902.573304387682	12.460146126520986	2022-02-15_plate-2	B
pVER-IPTG-201	['G103D', 'H202Y', 'P284T']	B	16.0	6877.243418407721	8.940216616645403	2022-03-08_plate-1	B
pVER-IPTG-201	['G103D', 'H202Y', 'P284T']	A	32.0	15263.808995339336	19.90337816369426	2022-02-15_plate-1	G
pVER-IPTG-201	['G103D', 'H202Y', 'P284T']	C	32.0	15466.40716439593	22.9319165565515	2022-02-15_plate-2	B
pVER-IPTG-201	['G103D', 'H202Y', 'P284T']	B	32.0	13905.754890115113	17.73075988129856	2022-03-08_plate-1	B
pVER-IPTG-201	['G103D', 'H202Y', 'P284T']	A	64.0	23011.581277306155	29.994133623468656	2022-02-15_plate-1	G
pVER-IPTG-201	['G103D', 'H202Y', 'P284T']	C	64.0	23230.72468510659	29.695869661907864	2022-02-15_plate-2	B
pVER-IPTG-201	['G103D', 'H202Y', 'P284T']	B	64.0	21233.957217088504	24.033348871551986	2022-03-08_plate-1	B
pVER-IPTG-201	['G103D', 'H202Y', 'P284T']	A	128.0	27764.652514567544	33.30505824527523	2022-02-15_plate-1	G
pVER-IPTG-201	['G103D', 'H202Y', 'P284T']	C	128.0	27718.964896582987	38.73089411828551	2022-02-15_plate-2	B
pVER-IPTG-201	['G103D', 'H202Y', 'P284T']	B	128.0	25469.335987529466	28.65763273641374	2022-03-08_plate-1	B
pVER-IPTG-201	['G103D', 'H202Y', 'P284T']	A	256.0	29324.49142968341	38.12451073242023	2022-02-15_plate-1	G
pVER-IPTG-201	['G103D', 'H202Y', 'P284T']	C	256.0	29460.220360668056	37.13588729770797	2022-02-15_plate-2	B
pVER-IPTG-201	['G103D', 'H202Y', 'P284T']	B	256.0	26528.478132224616	30.522974425389254	2022-03-08_plate-1	B
pVER-IPTG-201	['G103D', 'H202Y', 'P284T']	A	512.0	29271.359004747057	43.97381502955927	2022-02-15_plate-1	G
pVER-IPTG-201	['G103D', 'H202Y', 'P284T']	C	512.0	29992.773048176994	34.35859604216727	2022-02-15_plate-2	B
pVER-IPTG-201	['G103D', 'H202Y', 'P284T']	B	512.0	26818.428005029917	30.41164282652986	2022-03-08_plate-1	B
pVER-IPTG-201	['G103D', 'H202Y', 'P284T']	A	1024.0	29867.945624455857	38.95615984862623	2022-02-15_plate-1	G
pVER-IPTG-201	['G103D', 'H202Y', 'P284T']	C	1024.0	30137.931996932715	37.59903365886921	2022-02-15_plate-2	B
pVER-IPTG-201	['G103D', 'H202Y', 'P284T']	B	1024.0	26447.7893150365	29.914464092747405	2022-03-08_plate-1	B
pVER-IPTG-201	['G103D', 'H202Y', 'P284T']	A	2048.0	29885.853297574136	40.304306969237054	2022-02-15_plate-1	G
pVER-IPTG-201	['G103D', 'H202Y', 'P284T']	C	2048.0	29910.165905544785	38.971707340877764	2022-02-15_plate-2	B
pVER-IPTG-201	['G103D', 'H202Y', 'P284T']	B	2048.0	26474.757320815534	29.551922422127188	2022-03-08_plate-1	B
pVER-IPTG-202	['E44D', 'R101G', 'R303S', 'R355L']	D	0.0	472.81370631944327	0.7333543571475255	2022-03-01_plate-1	G
pVER-IPTG-202	['E44D', 'R101G', 'R303S', 'R355L']	A	0.0	412.7920892474088	0.6601488049362465	2022-03-08_plate-1	C
pVER-IPTG-202	['E44D', 'R101G', 'R303S', 'R355L']	F	0.0	387.4636408250098	0.6398043050773341	2022-03-15_plate-1	B
pVER-IPTG-202	['E44D', 'R101G', 'R303S', 'R355L']	D	2.0	922.8012576550126	1.2805325613457916	2022-03-01_plate-1	G
pVER-IPTG-202	['E44D', 'R101G', 'R303S', 'R355L']	A	2.0	788.9826939193321	1.0210551206964282	2022-03-08_plate-1	C
pVER-IPTG-202	['E44D', 'R101G', 'R303S', 'R355L']	F	2.0	784.1638399238318	1.1150338437137512	2022-03-15_plate-1	B
pVER-IPTG-202	['E44D', 'R101G', 'R303S', 'R355L']	D	4.0	1500.6191663728896	2.0236315584705356	2022-03-01_plate-1	G
pVER-IPTG-202	['E44D', 'R101G', 'R303S', 'R355L']	A	4.0	1260.4593625493048	1.589857448255752	2022-03-08_plate-1	C
pVER-IPTG-202	['E44D', 'R101G', 'R303S', 'R355L']	F	4.0	1257.3470093725696	1.6786753816622713	2022-03-15_plate-1	B
pVER-IPTG-202	['E44D', 'R101G', 'R303S', 'R355L']	D	8.0	2965.716966096049	4.367918771480143	2022-03-01_plate-1	G
pVER-IPTG-202	['E44D', 'R101G', 'R303S', 'R355L']	A	8.0	2398.686848446835	2.9688773770428103	2022-03-08_plate-1	C
pVER-IPTG-202	['E44D', 'R101G', 'R303S', 'R355L']	F	8.0	2492.9305083275353	3.393582446003397	2022-03-15_plate-1	B
pVER-IPTG-202	['E44D', 'R101G', 'R303S', 'R355L']	D	16.0	6520.265670363655	9.76989108667467	2022-03-01_plate-1	G
pVER-IPTG-202	['E44D', 'R101G', 'R303S', 'R355L']	A	16.0	5275.173941899944	7.016182530903318	2022-03-08_plate-1	C
pVER-IPTG-202	['E44D', 'R101G', 'R303S', 'R355L']	F	16.0	5440.169848989618	7.132721420084803	2022-03-15_plate-1	B
pVER-IPTG-202	['E44D', 'R101G', 'R303S', 'R355L']	D	32.0	13549.005157906658	19.401852204537583	2022-03-01_plate-1	G
pVER-IPTG-202	['E44D', 'R101G', 'R303S', 'R355L']	A	32.0	11017.105808526632	14.720201530686872	2022-03-08_plate-1	C
pVER-IPTG-202	['E44D', 'R101G', 'R303S', 'R355L']	F	32.0	11488.446697610565	14.131850882717925	2022-03-15_plate-1	B
pVER-IPTG-202	['E44D', 'R101G', 'R303S', 'R355L']	D	64.0	21850.117700228962	28.383869806473303	2022-03-01_plate-1	G
pVER-IPTG-202	['E44D', 'R101G', 'R303S', 'R355L']	A	64.0	18253.78237424093	20.897092801591693	2022-03-08_plate-1	C
pVER-IPTG-202	['E44D', 'R101G', 'R303S', 'R355L']	F	64.0	19236.847228719198	22.888844658119165	2022-03-15_plate-1	B
pVER-IPTG-202	['E44D', 'R101G', 'R303S', 'R355L']	D	128.0	28084.820511261973	31.207207703561068	2022-03-01_plate-1	G
pVER-IPTG-202	['E44D', 'R101G', 'R303S', 'R355L']	A	128.0	23732.619324353967	25.658718098276566	2022-03-08_plate-1	C
pVER-IPTG-202	['E44D', 'R101G', 'R303S', 'R355L']	F	128.0	24423.60965805802	30.806389029497097	2022-03-15_plate-1	B
pVER-IPTG-202	['E44D', 'R101G', 'R303S', 'R355L']	D	256.0	30589.319165436344	37.20809874994065	2022-03-01_plate-1	G
pVER-IPTG-202	['E44D', 'R101G', 'R303S', 'R355L']	A	256.0	26339.275225569403	30.48611009484759	2022-03-08_plate-1	C
pVER-IPTG-202	['E44D', 'R101G', 'R303S', 'R355L']	F	256.0	27075.624801394235	33.52284292713176	2022-03-15_plate-1	B
pVER-IPTG-202	['E44D', 'R101G', 'R303S', 'R355L']	D	512.0	32008.39118062534	39.033308637834146	2022-03-01_plate-1	G
pVER-IPTG-202	['E44D', 'R101G', 'R303S', 'R355L']	A	512.0	26706.470471689885	29.99152946857655	2022-03-08_plate-1	C
pVER-IPTG-202	['E44D', 'R101G', 'R303S', 'R355L']	F	512.0	27876.50602372304	36.12300036519101	2022-03-15_plate-1	B
pVER-IPTG-202	['E44D', 'R101G', 'R303S', 'R355L']	D	1024.0	32058.47779049193	38.78260880309153	2022-03-01_plate-1	G
pVER-IPTG-202	['E44D', 'R101G', 'R303S', 'R355L']	A	1024.0	26877.143935223496	30.355582271261905	2022-03-08_plate-1	C
pVER-IPTG-202	['E44D', 'R101G', 'R303S', 'R355L']	F	1024.0	28408.828969066613	34.20482337663686	2022-03-15_plate-1	B
pVER-IPTG-202	['E44D', 'R101G', 'R303S', 'R355L']	D	2048.0	32176.469504715096	39.584305715529865	2022-03-01_plate-1	G
pVER-IPTG-202	['E44D', 'R101G', 'R303S', 'R355L']	A	2048.0	26618.398258408157	29.2946709305195	2022-03-08_plate-1	C
pVER-IPTG-202	['E44D', 'R101G', 'R303S', 'R355L']	F	2048.0	28113.037341406976	35.09007779061567	2022-03-15_plate-1	B
pVER-IPTG-203	['V9I', 'R255C', 'E259D', 'T336I', 'R355Q']	B	0.0	2334.7557331182365	3.5040120878787735	2022-02-15_plate-2	B
pVER-IPTG-203	['V9I', 'R255C', 'E259D', 'T336I', 'R355Q']	C	0.0	2546.6118628142844	3.963373395679615	2022-02-15_plate-2	C
pVER-IPTG-203	['V9I', 'R255C', 'E259D', 'T336I', 'R355Q']	F	0.0	2255.3895817239554	2.851957266387454	2022-03-01_plate-2	B
pVER-IPTG-203	['V9I', 'R255C', 'E259D', 'T336I', 'R355Q']	B	2.0	5318.067619227394	8.57604675805826	2022-02-15_plate-2	C
pVER-IPTG-203	['V9I', 'R255C', 'E259D', 'T336I', 'R355Q']	C	2.0	5721.606206294463	8.436406468871303	2022-02-15_plate-2	D
pVER-IPTG-203	['V9I', 'R255C', 'E259D', 'T336I', 'R355Q']	F	2.0	4955.224214873577	7.288747601487227	2022-03-01_plate-2	B
pVER-IPTG-203	['V9I', 'R255C', 'E259D', 'T336I', 'R355Q']	B	4.0	8522.429575254067	13.159066318917173	2022-02-15_plate-2	C
pVER-IPTG-203	['V9I', 'R255C', 'E259D', 'T336I', 'R355Q']	C	4.0	8856.637854371473	14.554210786256473	2022-02-15_plate-2	D
pVER-IPTG-203	['V9I', 'R255C', 'E259D', 'T336I', 'R355Q']	F	4.0	7930.863624492415	10.731633208120217	2022-03-01_plate-2	B
pVER-IPTG-203	['V9I', 'R255C', 'E259D', 'T336I', 'R355Q']	B	8.0	14008.54852043482	21.155147350648825	2022-02-15_plate-2	C
pVER-IPTG-203	['V9I', 'R255C', 'E259D', 'T336I', 'R355Q']	C	8.0	14352.16354854982	21.92566260794082	2022-02-15_plate-2	D
pVER-IPTG-203	['V9I', 'R255C', 'E259D', 'T336I', 'R355Q']	F	8.0	13045.075261999114	18.34073650536202	2022-03-01_plate-2	B
pVER-IPTG-203	['V9I', 'R255C', 'E259D', 'T336I', 'R355Q']	B	16.0	21067.859187073336	27.026809159332878	2022-02-15_plate-2	C
pVER-IPTG-203	['V9I', 'R255C', 'E259D', 'T336I', 'R355Q']	C	16.0	21974.162812800947	27.678901410099808	2022-02-15_plate-2	D
pVER-IPTG-203	['V9I', 'R255C', 'E259D', 'T336I', 'R355Q']	F	16.0	20420.930900497668	26.19354469237404	2022-03-01_plate-2	B
pVER-IPTG-203	['V9I', 'R255C', 'E259D', 'T336I', 'R355Q']	B	32.0	27226.168038708973	37.121305430350624	2022-02-15_plate-2	C
pVER-IPTG-203	['V9I', 'R255C', 'E259D', 'T336I', 'R355Q']	C	32.0	28405.58145732386	32.897952403221005	2022-02-15_plate-2	D
pVER-IPTG-203	['V9I', 'R255C', 'E259D', 'T336I', 'R355Q']	F	32.0	26981.00862669037	35.52296108892899	2022-03-01_plate-2	B
pVER-IPTG-203	['V9I', 'R255C', 'E259D', 'T336I', 'R355Q']	B	64.0	30582.547975710502	38.959229616937165	2022-02-15_plate-2	C
pVER-IPTG-203	['V9I', 'R255C', 'E259D', 'T336I', 'R355Q']	C	64.0	31961.719420488724	43.66900471903857	2022-02-15_plate-2	D
pVER-IPTG-203	['V9I', 'R255C', 'E259D', 'T336I', 'R355Q']	F	64.0	29832.3864855322	38.58593561379593	2022-03-01_plate-2	B
pVER-IPTG-203	['V9I', 'R255C', 'E259D', 'T336I', 'R355Q']	B	128.0	31548.960857142712	42.93790597679647	2022-02-15_plate-2	C
pVER-IPTG-203	['V9I', 'R255C', 'E259D', 'T336I', 'R355Q']	C	128.0	33589.22781427871	44.19989662593549	2022-02-15_plate-2	D
pVER-IPTG-203	['V9I', 'R255C', 'E259D', 'T336I', 'R355Q']	F	128.0	31625.676740375344	39.15014243299029	2022-03-01_plate-2	B
pVER-IPTG-203	['V9I', 'R255C', 'E259D', 'T336I', 'R355Q']	B	256.0	32231.782941504258	40.719472789368915	2022-02-15_plate-2	C
pVER-IPTG-203	['V9I', 'R255C', 'E259D', 'T336I', 'R355Q']	C	256.0	32707.833069625667	42.78327170462898	2022-02-15_plate-2	D
pVER-IPTG-203	['V9I', 'R255C', 'E259D', 'T336I', 'R355Q']	F	256.0	31748.122460360293	40.88555310010798	2022-03-01_plate-2	B
pVER-IPTG-203	['V9I', 'R255C', 'E259D', 'T336I', 'R355Q']	B	512.0	32462.252473165936	44.57981547864959	2022-02-15_plate-2	C
pVER-IPTG-203	['V9I', 'R255C', 'E259D', 'T336I', 'R355Q']	C	512.0	32769.53793151823	43.672342022829	2022-02-15_plate-2	D
pVER-IPTG-203	['V9I', 'R255C', 'E259D', 'T336I', 'R355Q']	F	512.0	31144.622443215616	39.35216139903608	2022-03-01_plate-2	B
pVER-IPTG-203	['V9I', 'R255C', 'E259D', 'T336I', 'R355Q']	B	1024.0	32891.6338763437	48.08867756621096	2022-02-15_plate-2	C
pVER-IPTG-203	['V9I', 'R255C', 'E259D', 'T336I', 'R355Q']	C	1024.0	32417.837676672883	42.04265708113842	2022-02-15_plate-2	D
pVER-IPTG-203	['V9I', 'R255C', 'E259D', 'T336I', 'R355Q']	F	1024.0	31264.06021356911	40.94294499377964	2022-03-01_plate-2	B
pVER-IPTG-203	['V9I', 'R255C', 'E259D', 'T336I', 'R355Q']	B	2048.0	31613.334056352614	41.00930735930723	2022-02-15_plate-2	C
pVER-IPTG-203	['V9I', 'R255C', 'E259D', 'T336I', 'R355Q']	C	2048.0	33043.72892366921	46.37426414698842	2022-02-15_plate-2	D
pVER-IPTG-203	['V9I', 'R255C', 'E259D', 'T336I', 'R355Q']	F	2048.0	31115.100928672375	42.69664864429415	2022-03-01_plate-2	B
pVER-IPTG-204	['E100V', 'T299I']	A	0.0	1246.561039858371	1.3027218793666364	2022-03-08_plate-1	D
pVER-IPTG-204	['E100V', 'T299I']	B	0.0	1181.1766222902388	1.3402641717939838	2022-03-15_plate-1	C
pVER-IPTG-204	['E100V', 'T299I']	C	0.0	1175.0291073924564	1.2949641481588117	2022-03-15_plate-1	D
pVER-IPTG-204	['E100V', 'T299I']	F	0.0	1253.0252363764178	1.4383619276147845	2022-04-12_plate-1	C
pVER-IPTG-204	['E100V', 'T299I']	A	2.0	3810.1771824182374	4.011371829193245	2022-03-08_plate-1	D
pVER-IPTG-204	['E100V', 'T299I']	B	2.0	3694.4013205197266	4.276452047391181	2022-03-15_plate-1	C
pVER-IPTG-204	['E100V', 'T299I']	C	2.0	3730.8485565269675	4.190284500124841	2022-03-15_plate-1	D
pVER-IPTG-204	['E100V', 'T299I']	F	2.0	3881.546403662635	4.205506516431748	2022-04-12_plate-1	C
pVER-IPTG-204	['E100V', 'T299I']	A	4.0	6856.320225864841	7.148629494915982	2022-03-08_plate-1	D
pVER-IPTG-204	['E100V', 'T299I']	B	4.0	6831.181935652321	7.117070518848839	2022-03-15_plate-1	C
pVER-IPTG-204	['E100V', 'T299I']	C	4.0	6845.867129560625	7.0845272846438965	2022-03-15_plate-1	D
pVER-IPTG-204	['E100V', 'T299I']	F	4.0	6935.995831664689	7.475668789938664	2022-04-12_plate-1	C
pVER-IPTG-204	['E100V', 'T299I']	A	8.0	12581.9345516835	12.804234462028862	2022-03-08_plate-1	D
pVER-IPTG-204	['E100V', 'T299I']	B	8.0	12537.400394510534	13.92278880903207	2022-03-15_plate-1	C
pVER-IPTG-204	['E100V', 'T299I']	C	8.0	12626.148253032661	12.881179901799008	2022-03-15_plate-1	D
pVER-IPTG-204	['E100V', 'T299I']	F	8.0	13065.501969867448	14.27167673752181	2022-04-12_plate-1	C
pVER-IPTG-204	['E100V', 'T299I']	A	16.0	20519.88704003496	22.97795318347311	2022-03-08_plate-1	D
pVER-IPTG-204	['E100V', 'T299I']	B	16.0	19794.600300005077	20.690275617220713	2022-03-15_plate-1	C
pVER-IPTG-204	['E100V', 'T299I']	C	16.0	19872.06385834659	21.07986265006348	2022-03-15_plate-1	D
pVER-IPTG-204	['E100V', 'T299I']	F	16.0	20947.395275762105	22.940636343317703	2022-04-12_plate-1	C
pVER-IPTG-204	['E100V', 'T299I']	A	32.0	25579.837032877997	31.977903230390314	2022-03-08_plate-1	D
pVER-IPTG-204	['E100V', 'T299I']	B	32.0	24870.275997775436	25.970430644075794	2022-03-15_plate-1	C
pVER-IPTG-204	['E100V', 'T299I']	C	32.0	25048.118659355347	26.792389090373863	2022-03-15_plate-1	D
pVER-IPTG-204	['E100V', 'T299I']	F	32.0	25981.114914099162	30.88047129842523	2022-04-12_plate-1	C
pVER-IPTG-204	['E100V', 'T299I']	A	64.0	28358.283400681863	30.825958078260566	2022-03-08_plate-1	D
pVER-IPTG-204	['E100V', 'T299I']	B	64.0	27238.66065233899	30.24087239865239	2022-03-15_plate-1	C
pVER-IPTG-204	['E100V', 'T299I']	C	64.0	27335.84439824687	30.19649094211759	2022-03-15_plate-1	D
pVER-IPTG-204	['E100V', 'T299I']	F	64.0	28658.199600221014	33.189464106099564	2022-04-12_plate-1	C
pVER-IPTG-204	['E100V', 'T299I']	A	128.0	29173.591926598696	34.36910658198385	2022-03-08_plate-1	D
pVER-IPTG-204	['E100V', 'T299I']	B	128.0	28135.74029704449	30.153888326733554	2022-03-15_plate-1	C
pVER-IPTG-204	['E100V', 'T299I']	C	128.0	27882.88642983542	30.694003098120177	2022-03-15_plate-1	D
pVER-IPTG-204	['E100V', 'T299I']	F	128.0	29493.244930288063	32.94953332557771	2022-04-12_plate-1	C
pVER-IPTG-204	['E100V', 'T299I']	A	256.0	28635.209835774192	35.96776029451605	2022-03-08_plate-1	D
pVER-IPTG-204	['E100V', 'T299I']	B	256.0	28141.373038368078	29.63954247974589	2022-03-15_plate-1	C
pVER-IPTG-204	['E100V', 'T299I']	C	256.0	28184.3370000288	30.115984952901595	2022-03-15_plate-1	D
pVER-IPTG-204	['E100V', 'T299I']	F	256.0	29354.44105063114	34.32942226765681	2022-04-12_plate-1	C
pVER-IPTG-204	['E100V', 'T299I']	A	512.0	28612.018089712503	32.30378579505487	2022-03-08_plate-1	D
pVER-IPTG-204	['E100V', 'T299I']	B	512.0	28102.586087467917	30.612043322426217	2022-03-15_plate-1	C
pVER-IPTG-204	['E100V', 'T299I']	C	512.0	28026.225345708215	28.948432773686	2022-03-15_plate-1	D
pVER-IPTG-204	['E100V', 'T299I']	F	512.0	29341.7952576338	34.277677757864694	2022-04-12_plate-1	C
pVER-IPTG-204	['E100V', 'T299I']	A	1024.0	28557.394996406216	31.416848647130294	2022-03-08_plate-1	D
pVER-IPTG-204	['E100V', 'T299I']	B	1024.0	27667.681549053043	30.332217402129135	2022-03-15_plate-1	C
pVER-IPTG-204	['E100V', 'T299I']	C	1024.0	27912.825528037658	30.32279248725821	2022-03-15_plate-1	D
pVER-IPTG-204	['E100V', 'T299I']	F	1024.0	28980.439695285917	33.1041867610907	2022-04-12_plate-1	C
pVER-IPTG-204	['E100V', 'T299I']	A	2048.0	28176.17344838225	34.51117375119746	2022-03-08_plate-1	D
pVER-IPTG-204	['E100V', 'T299I']	B	2048.0	27581.527798260155	30.26338253353331	2022-03-15_plate-1	C
pVER-IPTG-204	['E100V', 'T299I']	C	2048.0	27489.69994666523	30.386926928660156	2022-03-15_plate-1	D
pVER-IPTG-204	['E100V', 'T299I']	F	2048.0	29116.575824854197	31.799782628583436	2022-04-12_plate-1	C
pVER-IPTG-205	['A27T', 'A87T', 'S102G', 'N316I', 'L330P', 'Q352R']	B	0.0	4280.029086523423	5.3647168837666	2022-02-15_plate-2	D
pVER-IPTG-205	['A27T', 'A87T', 'S102G', 'N316I', 'L330P', 'Q352R']	F	0.0	4214.294021786033	4.447190580424784	2022-03-01_plate-2	C
pVER-IPTG-205	['A27T', 'A87T', 'S102G', 'N316I', 'L330P', 'Q352R']	G	0.0	4144.283035831992	4.5012532709958535	2022-04-12_plate-1	D
pVER-IPTG-205	['A27T', 'A87T', 'S102G', 'N316I', 'L330P', 'Q352R']	B	2.0	6657.230227526833	14.30616915346752	2022-02-15_plate-2	E
pVER-IPTG-205	['A27T', 'A87T', 'S102G', 'N316I', 'L330P', 'Q352R']	F	2.0	6921.938731286368	8.538520043293289	2022-03-01_plate-2	C
pVER-IPTG-205	['A27T', 'A87T', 'S102G', 'N316I', 'L330P', 'Q352R']	G	2.0	6900.513801786537	7.703429113564438	2022-04-12_plate-1	D
pVER-IPTG-205	['A27T', 'A87T', 'S102G', 'N316I', 'L330P', 'Q352R']	B	4.0	10099.104450865176	15.668747089006441	2022-02-15_plate-2	E
pVER-IPTG-205	['A27T', 'A87T', 'S102G', 'N316I', 'L330P', 'Q352R']	F	4.0	9692.518987174424	11.397691837716742	2022-03-01_plate-2	C
pVER-IPTG-205	['A27T', 'A87T', 'S102G', 'N316I', 'L330P', 'Q352R']	G	4.0	9854.716786659783	11.745751947612833	2022-04-12_plate-1	D
pVER-IPTG-205	['A27T', 'A87T', 'S102G', 'N316I', 'L330P', 'Q352R']	B	8.0	15559.804702924466	20.774396179157783	2022-02-15_plate-2	E
pVER-IPTG-205	['A27T', 'A87T', 'S102G', 'N316I', 'L330P', 'Q352R']	F	8.0	15049.110750014337	18.645839033459502	2022-03-01_plate-2	C
pVER-IPTG-205	['A27T', 'A87T', 'S102G', 'N316I', 'L330P', 'Q352R']	G	8.0	15127.011419783048	16.92948427237185	2022-04-12_plate-1	D
pVER-IPTG-205	['A27T', 'A87T', 'S102G', 'N316I', 'L330P', 'Q352R']	B	16.0	23175.2467216349	29.726623370306385	2022-02-15_plate-2	E
pVER-IPTG-205	['A27T', 'A87T', 'S102G', 'N316I', 'L330P', 'Q352R']	F	16.0	22369.756019843247	26.65005845593929	2022-03-01_plate-2	C
pVER-IPTG-205	['A27T', 'A87T', 'S102G', 'N316I', 'L330P', 'Q352R']	G	16.0	22453.89633336793	26.275594012078574	2022-04-12_plate-1	D
pVER-IPTG-205	['A27T', 'A87T', 'S102G', 'N316I', 'L330P', 'Q352R']	B	32.0	29986.627234102307	42.73407252865957	2022-02-15_plate-2	E
pVER-IPTG-205	['A27T', 'A87T', 'S102G', 'N316I', 'L330P', 'Q352R']	F	32.0	28742.90306687571	35.63121195287735	2022-03-01_plate-2	C
pVER-IPTG-205	['A27T', 'A87T', 'S102G', 'N316I', 'L330P', 'Q352R']	G	32.0	28373.58820875503	33.607049601649834	2022-04-12_plate-1	D
pVER-IPTG-205	['A27T', 'A87T', 'S102G', 'N316I', 'L330P', 'Q352R']	B	64.0	32314.14730651616	46.38635232032548	2022-02-15_plate-2	E
pVER-IPTG-205	['A27T', 'A87T', 'S102G', 'N316I', 'L330P', 'Q352R']	F	64.0	33080.00722217293	41.01296381366747	2022-03-01_plate-2	C
pVER-IPTG-205	['A27T', 'A87T', 'S102G', 'N316I', 'L330P', 'Q352R']	G	64.0	31241.193243663853	37.47013374598388	2022-04-12_plate-1	D
pVER-IPTG-205	['A27T', 'A87T', 'S102G', 'N316I', 'L330P', 'Q352R']	B	128.0	33755.20881409078	45.12067443620191	2022-02-15_plate-2	E
pVER-IPTG-205	['A27T', 'A87T', 'S102G', 'N316I', 'L330P', 'Q352R']	F	128.0	33313.03205692369	39.67434441638612	2022-03-01_plate-2	C
pVER-IPTG-205	['A27T', 'A87T', 'S102G', 'N316I', 'L330P', 'Q352R']	G	128.0	32744.235396235665	40.52837458890252	2022-04-12_plate-1	D
pVER-IPTG-205	['A27T', 'A87T', 'S102G', 'N316I', 'L330P', 'Q352R']	B	256.0	33756.49186401619	48.56738780168471	2022-02-15_plate-2	E
pVER-IPTG-205	['A27T', 'A87T', 'S102G', 'N316I', 'L330P', 'Q352R']	F	256.0	32964.24931519706	43.572636963535864	2022-03-01_plate-2	C
pVER-IPTG-205	['A27T', 'A87T', 'S102G', 'N316I', 'L330P', 'Q352R']	G	256.0	32439.069840225417	51.35640038890055	2022-04-12_plate-1	D
pVER-IPTG-205	['A27T', 'A87T', 'S102G', 'N316I', 'L330P', 'Q352R']	B	512.0	33780.19814561627	48.46920654343651	2022-02-15_plate-2	E
pVER-IPTG-205	['A27T', 'A87T', 'S102G', 'N316I', 'L330P', 'Q352R']	F	512.0	33004.11769430195	42.26688684335787	2022-03-01_plate-2	C
pVER-IPTG-205	['A27T', 'A87T', 'S102G', 'N316I', 'L330P', 'Q352R']	G	512.0	32340.849632529927	39.948460980138336	2022-04-12_plate-1	D
pVER-IPTG-205	['A27T', 'A87T', 'S102G', 'N316I', 'L330P', 'Q352R']	B	1024.0	34069.262533456385	49.260521399839114	2022-02-15_plate-2	E
pVER-IPTG-205	['A27T', 'A87T', 'S102G', 'N316I', 'L330P', 'Q352R']	F	1024.0	32551.478947079686	42.455827310537366	2022-03-01_plate-2	C
pVER-IPTG-205	['A27T', 'A87T', 'S102G', 'N316I', 'L330P', 'Q352R']	G	1024.0	32216.323787242134	40.40557929524643	2022-04-12_plate-1	D
pVER-IPTG-205	['A27T', 'A87T', 'S102G', 'N316I', 'L330P', 'Q352R']	B	2048.0	33710.100847071495	46.73653660504425	2022-02-15_plate-2	E
pVER-IPTG-205	['A27T', 'A87T', 'S102G', 'N316I', 'L330P', 'Q352R']	F	2048.0	32621.644618903512	43.095730634787955	2022-03-01_plate-2	C
pVER-IPTG-205	['A27T', 'A87T', 'S102G', 'N316I', 'L330P', 'Q352R']	G	2048.0	32084.652359399755	41.46547506525158	2022-04-12_plate-1	D
pVER-IPTG-206	['V95M', 'A337T']	B	0.0	313.5082398305098	0.5422631115110624	2022-03-08_plate-1	E
pVER-IPTG-206	['V95M', 'A337T']	E	0.0	318.79985201922835	0.5425495857285381	2022-04-12_plate-1	E
pVER-IPTG-206	['V95M', 'A337T']	G	0.0	230.69446659248177	0.445298355734266	2022-05-03_plate-1	B
pVER-IPTG-206	['V95M', 'A337T']	B	2.0	369.6642294595278	0.5988503377095898	2022-03-08_plate-1	E
pVER-IPTG-206	['V95M', 'A337T']	E	2.0	363.03855675173435	0.606592592214423	2022-04-12_plate-1	E
pVER-IPTG-206	['V95M', 'A337T']	G	2.0	268.69024941984435	0.47700474955789773	2022-05-03_plate-1	B
pVER-IPTG-206	['V95M', 'A337T']	B	4.0	415.61944786365945	0.6066942812026759	2022-03-08_plate-1	E
pVER-IPTG-206	['V95M', 'A337T']	E	4.0	417.2611832178264	0.610118020380345	2022-04-12_plate-1	E
pVER-IPTG-206	['V95M', 'A337T']	G	4.0	309.92575973451255	0.5265068446626995	2022-05-03_plate-1	B
pVER-IPTG-206	['V95M', 'A337T']	B	8.0	556.2171542386567	0.7335232285814842	2022-03-08_plate-1	E
pVER-IPTG-206	['V95M', 'A337T']	E	8.0	546.5555309000832	0.7511615519645483	2022-04-12_plate-1	E
pVER-IPTG-206	['V95M', 'A337T']	G	8.0	407.0207417884601	0.6410762394063791	2022-05-03_plate-1	B
pVER-IPTG-206	['V95M', 'A337T']	B	16.0	945.1319318564811	1.1732640047073606	2022-03-08_plate-1	E
pVER-IPTG-206	['V95M', 'A337T']	E	16.0	951.1127109430719	1.1264640039475409	2022-04-12_plate-1	E
pVER-IPTG-206	['V95M', 'A337T']	G	16.0	693.8557543582097	0.933672213963246	2022-05-03_plate-1	B
pVER-IPTG-206	['V95M', 'A337T']	B	32.0	2052.3098280051963	2.6937389011736697	2022-03-08_plate-1	E
pVER-IPTG-206	['V95M', 'A337T']	E	32.0	2045.8050695301674	2.629552801498397	2022-04-12_plate-1	E
pVER-IPTG-206	['V95M', 'A337T']	G	32.0	1512.0487288272532	1.9960611044764467	2022-05-03_plate-1	B
pVER-IPTG-206	['V95M', 'A337T']	B	64.0	4692.576959936963	5.804683513678869	2022-03-08_plate-1	E
pVER-IPTG-206	['V95M', 'A337T']	E	64.0	4774.086907326736	5.765389237317812	2022-04-12_plate-1	E
pVER-IPTG-206	['V95M', 'A337T']	G	64.0	3728.9350826693385	5.051244894871994	2022-05-03_plate-1	B
pVER-IPTG-206	['V95M', 'A337T']	B	128.0	9097.256324646332	10.33274167070486	2022-03-08_plate-1	E
pVER-IPTG-206	['V95M', 'A337T']	E	128.0	9242.52640462547	11.697170795164121	2022-04-12_plate-1	E
pVER-IPTG-206	['V95M', 'A337T']	G	128.0	7811.140214071288	10.244453625060666	2022-05-03_plate-1	B
pVER-IPTG-206	['V95M', 'A337T']	B	256.0	13294.792436506114	14.727671044225605	2022-03-08_plate-1	E
pVER-IPTG-206	['V95M', 'A337T']	E	256.0	13362.052452571406	17.00684465954979	2022-04-12_plate-1	E
pVER-IPTG-206	['V95M', 'A337T']	G	256.0	11877.789393969324	15.8934554964652	2022-05-03_plate-1	B
pVER-IPTG-206	['V95M', 'A337T']	B	512.0	15655.54048924049	17.00789586468565	2022-03-08_plate-1	E
pVER-IPTG-206	['V95M', 'A337T']	E	512.0	16070.198749383571	17.12783265390308	2022-04-12_plate-1	E
pVER-IPTG-206	['V95M', 'A337T']	G	512.0	14532.88926976973	20.78803309223763	2022-05-03_plate-1	B
pVER-IPTG-206	['V95M', 'A337T']	B	1024.0	16967.888105369035	18.56465536860784	2022-03-08_plate-1	E
pVER-IPTG-206	['V95M', 'A337T']	E	1024.0	16811.182966230517	20.446907030519174	2022-04-12_plate-1	E
pVER-IPTG-206	['V95M', 'A337T']	G	1024.0	15371.167306669668	20.891936820316058	2022-05-03_plate-1	B
pVER-IPTG-206	['V95M', 'A337T']	B	2048.0	17350.116856774104	20.261252338543255	2022-03-08_plate-1	E
pVER-IPTG-206	['V95M', 'A337T']	E	2048.0	17484.004360514286	19.931249087605572	2022-04-12_plate-1	E
pVER-IPTG-206	['V95M', 'A337T']	G	2048.0	15641.60777155911	21.083996074339947	2022-05-03_plate-1	B
pVER-IPTG-207	['N113D', 'D132N', 'T154R', 'M242I', 'V313A', 'K314N', 'R340S']	C	0.0	157.3639085877197	0.4200907201476358	2022-02-15_plate-2	F
pVER-IPTG-207	['N113D', 'D132N', 'T154R', 'M242I', 'V313A', 'K314N', 'R340S']	C	0.0	156.54528171148118	0.4498569454013487	2022-02-15_plate-2	G
pVER-IPTG-207	['N113D', 'D132N', 'T154R', 'M242I', 'V313A', 'K314N', 'R340S']	B	0.0	172.19935897464123	0.40274994424734506	2022-03-15_plate-1	E
pVER-IPTG-207	['N113D', 'D132N', 'T154R', 'M242I', 'V313A', 'K314N', 'R340S']	E	0.0	197.91543436148834	0.4350691748407079	2022-04-12_plate-1	F
pVER-IPTG-207	['N113D', 'D132N', 'T154R', 'M242I', 'V313A', 'K314N', 'R340S']	C	2.0	195.90508500908257	0.489610271570455	2022-02-15_plate-2	G
pVER-IPTG-207	['N113D', 'D132N', 'T154R', 'M242I', 'V313A', 'K314N', 'R340S']	B	2.0	210.99912198103155	0.4687002790108596	2022-03-15_plate-1	E
pVER-IPTG-207	['N113D', 'D132N', 'T154R', 'M242I', 'V313A', 'K314N', 'R340S']	E	2.0	241.3840238373404	0.4872037038868356	2022-04-12_plate-1	F
pVER-IPTG-207	['N113D', 'D132N', 'T154R', 'M242I', 'V313A', 'K314N', 'R340S']	C	4.0	255.43081953905462	0.5773659437163083	2022-02-15_plate-2	G
pVER-IPTG-207	['N113D', 'D132N', 'T154R', 'M242I', 'V313A', 'K314N', 'R340S']	B	4.0	263.3043789317543	0.4865233322098663	2022-03-15_plate-1	E
pVER-IPTG-207	['N113D', 'D132N', 'T154R', 'M242I', 'V313A', 'K314N', 'R340S']	E	4.0	295.41904344784285	0.5030205665878832	2022-04-12_plate-1	F
pVER-IPTG-207	['N113D', 'D132N', 'T154R', 'M242I', 'V313A', 'K314N', 'R340S']	C	8.0	416.4271075841387	0.8087266186305991	2022-02-15_plate-2	G
pVER-IPTG-207	['N113D', 'D132N', 'T154R', 'M242I', 'V313A', 'K314N', 'R340S']	B	8.0	412.64665250547125	0.6564561949673055	2022-03-15_plate-1	E
pVER-IPTG-207	['N113D', 'D132N', 'T154R', 'M242I', 'V313A', 'K314N', 'R340S']	E	8.0	457.6305904171619	0.6425007866260674	2022-04-12_plate-1	F
pVER-IPTG-207	['N113D', 'D132N', 'T154R', 'M242I', 'V313A', 'K314N', 'R340S']	C	16.0	892.1408333752812	1.2551240508855879	2022-02-15_plate-2	G
pVER-IPTG-207	['N113D', 'D132N', 'T154R', 'M242I', 'V313A', 'K314N', 'R340S']	B	16.0	869.6022554541382	1.058622471029493	2022-03-15_plate-1	E
pVER-IPTG-207	['N113D', 'D132N', 'T154R', 'M242I', 'V313A', 'K314N', 'R340S']	E	16.0	904.4590582871647	1.0902782908121542	2022-04-12_plate-1	F
pVER-IPTG-207	['N113D', 'D132N', 'T154R', 'M242I', 'V313A', 'K314N', 'R340S']	C	32.0	2252.4016071883493	2.9745072335969094	2022-02-15_plate-2	G
pVER-IPTG-207	['N113D', 'D132N', 'T154R', 'M242I', 'V313A', 'K314N', 'R340S']	B	32.0	2082.6921357162423	2.4302569511986007	2022-03-15_plate-1	E
pVER-IPTG-207	['N113D', 'D132N', 'T154R', 'M242I', 'V313A', 'K314N', 'R340S']	E	32.0	2195.2067313573975	2.4572855881739972	2022-04-12_plate-1	F
pVER-IPTG-207	['N113D', 'D132N', 'T154R', 'M242I', 'V313A', 'K314N', 'R340S']	C	64.0	5301.526706299874	7.18279309781049	2022-02-15_plate-2	G
pVER-IPTG-207	['N113D', 'D132N', 'T154R', 'M242I', 'V313A', 'K314N', 'R340S']	B	64.0	4932.411018174417	5.377952075339772	2022-03-15_plate-1	E
pVER-IPTG-207	['N113D', 'D132N', 'T154R', 'M242I', 'V313A', 'K314N', 'R340S']	E	64.0	5199.666733712622	5.612865957387792	2022-04-12_plate-1	F
pVER-IPTG-207	['N113D', 'D132N', 'T154R', 'M242I', 'V313A', 'K314N', 'R340S']	C	128.0	10110.79002455464	12.228172714085973	2022-02-15_plate-2	G
pVER-IPTG-207	['N113D', 'D132N', 'T154R', 'M242I', 'V313A', 'K314N', 'R340S']	B	128.0	9364.745050414895	9.199620928908507	2022-03-15_plate-1	E
pVER-IPTG-207	['N113D', 'D132N', 'T154R', 'M242I', 'V313A', 'K314N', 'R340S']	E	128.0	9773.923379445478	10.140825897222712	2022-04-12_plate-1	F
pVER-IPTG-207	['N113D', 'D132N', 'T154R', 'M242I', 'V313A', 'K314N', 'R340S']	C	256.0	14195.13278598577	17.539260898435113	2022-02-15_plate-2	G
pVER-IPTG-207	['N113D', 'D132N', 'T154R', 'M242I', 'V313A', 'K314N', 'R340S']	B	256.0	13192.088580534975	13.295747630296193	2022-03-15_plate-1	E
pVER-IPTG-207	['N113D', 'D132N', 'T154R', 'M242I', 'V313A', 'K314N', 'R340S']	E	256.0	13925.865150549565	13.17415449063295	2022-04-12_plate-1	F
pVER-IPTG-207	['N113D', 'D132N', 'T154R', 'M242I', 'V313A', 'K314N', 'R340S']	C	512.0	16886.73230798397	21.361403924794722	2022-02-15_plate-2	G
pVER-IPTG-207	['N113D', 'D132N', 'T154R', 'M242I', 'V313A', 'K314N', 'R340S']	B	512.0	14914.717875253998	17.2821981730375	2022-03-15_plate-1	E
pVER-IPTG-207	['N113D', 'D132N', 'T154R', 'M242I', 'V313A', 'K314N', 'R340S']	E	512.0	15875.613331231056	15.229694467667034	2022-04-12_plate-1	F
pVER-IPTG-207	['N113D', 'D132N', 'T154R', 'M242I', 'V313A', 'K314N', 'R340S']	C	1024.0	10172.080738729202	1004.6174802406908	2022-02-15_plate-2	G
pVER-IPTG-207	['N113D', 'D132N', 'T154R', 'M242I', 'V313A', 'K314N', 'R340S']	B	1024.0	15947.268732728828	15.391258609320055	2022-03-15_plate-1	E
pVER-IPTG-207	['N113D', 'D132N', 'T154R', 'M242I', 'V313A', 'K314N', 'R340S']	E	1024.0	16718.47697938625	18.10330564455637	2022-04-12_plate-1	F
pVER-IPTG-207	['N113D', 'D132N', 'T154R', 'M242I', 'V313A', 'K314N', 'R340S']	C	2048.0	17828.391195733406	22.350487740933662	2022-02-15_plate-2	G
pVER-IPTG-207	['N113D', 'D132N', 'T154R', 'M242I', 'V313A', 'K314N', 'R340S']	B	2048.0	16068.814273094098	17.153189227366084	2022-03-15_plate-1	E
pVER-IPTG-207	['N113D', 'D132N', 'T154R', 'M242I', 'V313A', 'K314N', 'R340S']	E	2048.0	17102.80252028216	16.70894871740278	2022-04-12_plate-1	F
pVER-IPTG-208	['S77P', 'E105V']	A	0.0	438.9351536861195	0.6459438531488058	2022-03-01_plate-2	D
pVER-IPTG-208	['S77P', 'E105V']	E	0.0	418.5696667959758	0.5803301620504779	2022-04-12_plate-1	G
pVER-IPTG-208	['S77P', 'E105V']	I	0.0	393.6247003920045	0.5308025917884147	2022-05-03_plate-1	C
pVER-IPTG-208	['S77P', 'E105V']	A	2.0	504.4441295042677	0.7401086902687042	2022-03-01_plate-2	D
pVER-IPTG-208	['S77P', 'E105V']	E	2.0	484.97912308590594	0.6701780423679197	2022-04-12_plate-1	G
pVER-IPTG-208	['S77P', 'E105V']	I	2.0	448.74396659346456	0.5868308316455186	2022-05-03_plate-1	C
pVER-IPTG-208	['S77P', 'E105V']	A	4.0	568.1562331391012	0.7973902836441944	2022-03-01_plate-2	D
pVER-IPTG-208	['S77P', 'E105V']	E	4.0	543.8916565765154	0.6596317703450787	2022-04-12_plate-1	G
pVER-IPTG-208	['S77P', 'E105V']	I	4.0	512.210322533015	0.6030857514601403	2022-05-03_plate-1	C
pVER-IPTG-208	['S77P', 'E105V']	A	8.0	736.0271788596725	0.9771121713491354	2022-03-01_plate-2	D
pVER-IPTG-208	['S77P', 'E105V']	E	8.0	696.8315249023377	0.7758047844922779	2022-04-12_plate-1	G
pVER-IPTG-208	['S77P', 'E105V']	I	8.0	659.4023825465392	0.7210184093219064	2022-05-03_plate-1	C
pVER-IPTG-208	['S77P', 'E105V']	A	16.0	1213.4999039659185	1.3974359675732324	2022-03-01_plate-2	D
pVER-IPTG-208	['S77P', 'E105V']	E	16.0	1125.422250238323	1.1469855436717666	2022-04-12_plate-1	G
pVER-IPTG-208	['S77P', 'E105V']	I	16.0	1064.684914592573	1.107619486731639	2022-05-03_plate-1	C
pVER-IPTG-208	['S77P', 'E105V']	A	32.0	2427.780152307601	2.8035752387985973	2022-03-01_plate-2	D
pVER-IPTG-208	['S77P', 'E105V']	E	32.0	2331.5575036543355	2.4908178583265674	2022-04-12_plate-1	G
pVER-IPTG-208	['S77P', 'E105V']	I	32.0	2130.865461219172	2.3088213728283784	2022-05-03_plate-1	C
pVER-IPTG-208	['S77P', 'E105V']	A	64.0	5257.493872831333	5.9444968027444185	2022-03-01_plate-2	D
pVER-IPTG-208	['S77P', 'E105V']	E	64.0	4947.937540507688	5.256520287869422	2022-04-12_plate-1	G
pVER-IPTG-208	['S77P', 'E105V']	I	64.0	4659.350597714604	4.767634159220703	2022-05-03_plate-1	C
pVER-IPTG-208	['S77P', 'E105V']	A	128.0	9426.445109767643	9.972958374598466	2022-03-01_plate-2	D
pVER-IPTG-208	['S77P', 'E105V']	E	128.0	9112.46064245632	9.649541715180295	2022-04-12_plate-1	G
pVER-IPTG-208	['S77P', 'E105V']	I	128.0	8645.663177328293	8.999952491614298	2022-05-03_plate-1	C
pVER-IPTG-208	['S77P', 'E105V']	A	256.0	12617.04500078045	12.55745595641438	2022-03-01_plate-2	D
pVER-IPTG-208	['S77P', 'E105V']	E	256.0	13007.367567499728	14.02912216549923	2022-04-12_plate-1	G
pVER-IPTG-208	['S77P', 'E105V']	I	256.0	12014.804940102063	15.596892854021366	2022-05-03_plate-1	C
pVER-IPTG-208	['S77P', 'E105V']	A	512.0	14802.527708880514	15.111950401225444	2022-03-01_plate-2	D
pVER-IPTG-208	['S77P', 'E105V']	E	512.0	15072.964981869374	14.544815102460317	2022-04-12_plate-1	G
pVER-IPTG-208	['S77P', 'E105V']	I	512.0	14334.03817824491	14.50811885287732	2022-05-03_plate-1	C
pVER-IPTG-208	['S77P', 'E105V']	A	1024.0	15600.548312696019	17.08494200014625	2022-03-01_plate-2	D
pVER-IPTG-208	['S77P', 'E105V']	E	1024.0	15895.95069219684	16.660305581500374	2022-04-12_plate-1	G
pVER-IPTG-208	['S77P', 'E105V']	I	1024.0	15034.435109121983	14.902624114857943	2022-05-03_plate-1	C
pVER-IPTG-208	['S77P', 'E105V']	A	2048.0	15858.435539720693	18.646592253497467	2022-03-01_plate-2	D
pVER-IPTG-208	['S77P', 'E105V']	E	2048.0	16113.999201510012	17.049279947365374	2022-04-12_plate-1	G
pVER-IPTG-208	['S77P', 'E105V']	I	2048.0	15365.43090545035	16.25312518157513	2022-05-03_plate-1	C
pVER-IPTG-209	['V24L', 'V52M', 'A72T', 'A214V', 'I268V', 'K325Q', 'P332H', 'A337V']	A	0.0	433.33729832173776	0.6658502332463324	2022-03-01_plate-2	E
pVER-IPTG-209	['V24L', 'V52M', 'A72T', 'A214V', 'I268V', 'K325Q', 'P332H', 'A337V']	C	0.0	426.5652799547847	0.6687375207633717	2022-03-01_plate-2	F
pVER-IPTG-209	['V24L', 'V52M', 'A72T', 'A214V', 'I268V', 'K325Q', 'P332H', 'A337V']	B	0.0	410.1452236475405	0.6259367109234578	2022-03-08_plate-1	F
pVER-IPTG-209	['V24L', 'V52M', 'A72T', 'A214V', 'I268V', 'K325Q', 'P332H', 'A337V']	A	2.0	808.3458090755938	1.184628715606412	2022-03-01_plate-2	E
pVER-IPTG-209	['V24L', 'V52M', 'A72T', 'A214V', 'I268V', 'K325Q', 'P332H', 'A337V']	C	2.0	803.1877507462731	1.1170003888336895	2022-03-01_plate-2	F
pVER-IPTG-209	['V24L', 'V52M', 'A72T', 'A214V', 'I268V', 'K325Q', 'P332H', 'A337V']	B	2.0	762.350126359609	0.9960413041928172	2022-03-08_plate-1	F
pVER-IPTG-209	['V24L', 'V52M', 'A72T', 'A214V', 'I268V', 'K325Q', 'P332H', 'A337V']	A	4.0	1291.4746792559279	1.8212219643754501	2022-03-01_plate-2	E
pVER-IPTG-209	['V24L', 'V52M', 'A72T', 'A214V', 'I268V', 'K325Q', 'P332H', 'A337V']	C	4.0	1278.390433151028	1.648149651838479	2022-03-01_plate-2	F
pVER-IPTG-209	['V24L', 'V52M', 'A72T', 'A214V', 'I268V', 'K325Q', 'P332H', 'A337V']	B	4.0	1203.4074725810087	1.5069124060909576	2022-03-08_plate-1	F
pVER-IPTG-209	['V24L', 'V52M', 'A72T', 'A214V', 'I268V', 'K325Q', 'P332H', 'A337V']	A	8.0	2491.3415082799143	3.137087389752491	2022-03-01_plate-2	E
pVER-IPTG-209	['V24L', 'V52M', 'A72T', 'A214V', 'I268V', 'K325Q', 'P332H', 'A337V']	C	8.0	2428.501592521826	3.293273646144011	2022-03-01_plate-2	F
pVER-IPTG-209	['V24L', 'V52M', 'A72T', 'A214V', 'I268V', 'K325Q', 'P332H', 'A337V']	B	8.0	2307.9683241081702	2.8318288092557573	2022-03-08_plate-1	F
pVER-IPTG-209	['V24L', 'V52M', 'A72T', 'A214V', 'I268V', 'K325Q', 'P332H', 'A337V']	A	16.0	5073.482163529993	6.591517778014543	2022-03-01_plate-2	E
pVER-IPTG-209	['V24L', 'V52M', 'A72T', 'A214V', 'I268V', 'K325Q', 'P332H', 'A337V']	C	16.0	5077.893507547894	6.437096204121291	2022-03-01_plate-2	F
pVER-IPTG-209	['V24L', 'V52M', 'A72T', 'A214V', 'I268V', 'K325Q', 'P332H', 'A337V']	B	16.0	4807.671756075363	6.118987625740276	2022-03-08_plate-1	F
pVER-IPTG-209	['V24L', 'V52M', 'A72T', 'A214V', 'I268V', 'K325Q', 'P332H', 'A337V']	A	32.0	9551.161726015787	12.322504317488825	2022-03-01_plate-2	E
pVER-IPTG-209	['V24L', 'V52M', 'A72T', 'A214V', 'I268V', 'K325Q', 'P332H', 'A337V']	C	32.0	9300.083558342178	11.07349442994309	2022-03-01_plate-2	F
pVER-IPTG-209	['V24L', 'V52M', 'A72T', 'A214V', 'I268V', 'K325Q', 'P332H', 'A337V']	B	32.0	8782.12120065163	13.025522239346413	2022-03-08_plate-1	F
pVER-IPTG-209	['V24L', 'V52M', 'A72T', 'A214V', 'I268V', 'K325Q', 'P332H', 'A337V']	A	64.0	13676.073967887256	14.999629936435964	2022-03-01_plate-2	E
pVER-IPTG-209	['V24L', 'V52M', 'A72T', 'A214V', 'I268V', 'K325Q', 'P332H', 'A337V']	C	64.0	13460.616779852126	15.54486461386614	2022-03-01_plate-2	F
pVER-IPTG-209	['V24L', 'V52M', 'A72T', 'A214V', 'I268V', 'K325Q', 'P332H', 'A337V']	B	64.0	13089.373681175346	13.94783765075305	2022-03-08_plate-1	F
pVER-IPTG-209	['V24L', 'V52M', 'A72T', 'A214V', 'I268V', 'K325Q', 'P332H', 'A337V']	A	128.0	15769.265792475697	17.38262011091838	2022-03-01_plate-2	E
pVER-IPTG-209	['V24L', 'V52M', 'A72T', 'A214V', 'I268V', 'K325Q', 'P332H', 'A337V']	C	128.0	15284.137683898725	16.78773386206851	2022-03-01_plate-2	F
pVER-IPTG-209	['V24L', 'V52M', 'A72T', 'A214V', 'I268V', 'K325Q', 'P332H', 'A337V']	B	128.0	15399.600627662487	17.348590858393095	2022-03-08_plate-1	F
pVER-IPTG-209	['V24L', 'V52M', 'A72T', 'A214V', 'I268V', 'K325Q', 'P332H', 'A337V']	A	256.0	16598.399140950653	16.47778129386285	2022-03-01_plate-2	E
pVER-IPTG-209	['V24L', 'V52M', 'A72T', 'A214V', 'I268V', 'K325Q', 'P332H', 'A337V']	C	256.0	16419.764415421727	16.787305582996833	2022-03-01_plate-2	F
pVER-IPTG-209	['V24L', 'V52M', 'A72T', 'A214V', 'I268V', 'K325Q', 'P332H', 'A337V']	B	256.0	16360.272936091345	17.233959265415173	2022-03-08_plate-1	F
pVER-IPTG-209	['V24L', 'V52M', 'A72T', 'A214V', 'I268V', 'K325Q', 'P332H', 'A337V']	A	512.0	16584.738276755	17.281220045456013	2022-03-01_plate-2	E
pVER-IPTG-209	['V24L', 'V52M', 'A72T', 'A214V', 'I268V', 'K325Q', 'P332H', 'A337V']	C	512.0	16600.721670922372	16.996946617649918	2022-03-01_plate-2	F
pVER-IPTG-209	['V24L', 'V52M', 'A72T', 'A214V', 'I268V', 'K325Q', 'P332H', 'A337V']	B	512.0	16706.09984669982	18.712314875469175	2022-03-08_plate-1	F
pVER-IPTG-209	['V24L', 'V52M', 'A72T', 'A214V', 'I268V', 'K325Q', 'P332H', 'A337V']	A	1024.0	16636.1435237101	18.587331294260206	2022-03-01_plate-2	E
pVER-IPTG-209	['V24L', 'V52M', 'A72T', 'A214V', 'I268V', 'K325Q', 'P332H', 'A337V']	C	1024.0	16747.124194256376	18.497013133543454	2022-03-01_plate-2	F
pVER-IPTG-209	['V24L', 'V52M', 'A72T', 'A214V', 'I268V', 'K325Q', 'P332H', 'A337V']	B	1024.0	17081.368813870326	18.361700503378803	2022-03-08_plate-1	F
pVER-IPTG-209	['V24L', 'V52M', 'A72T', 'A214V', 'I268V', 'K325Q', 'P332H', 'A337V']	A	2048.0	16673.531117374576	17.847653253353236	2022-03-01_plate-2	E
pVER-IPTG-209	['V24L', 'V52M', 'A72T', 'A214V', 'I268V', 'K325Q', 'P332H', 'A337V']	C	2048.0	16981.446092534305	18.536212051969677	2022-03-01_plate-2	F
pVER-IPTG-209	['V24L', 'V52M', 'A72T', 'A214V', 'I268V', 'K325Q', 'P332H', 'A337V']	B	2048.0	16993.088809785702	18.04361424364184	2022-03-08_plate-1	F
pVER-IPTG-210	['V94L', 'V99I', 'V104I', 'L307F']	A	0.0	622.5634599232922	0.80481005037504	2022-03-08_plate-1	G
pVER-IPTG-210	['V94L', 'V99I', 'V104I', 'L307F']	B	0.0	640.4492726618176	0.7695918400260433	2022-03-08_plate-2	B
pVER-IPTG-210	['V94L', 'V99I', 'V104I', 'L307F']	C	0.0	573.5900441675801	0.7146128343381218	2022-03-15_plate-1	F
pVER-IPTG-210	['V94L', 'V99I', 'V104I', 'L307F']	A	2.0	989.8502489535034	1.167836876886428	2022-03-08_plate-1	G
pVER-IPTG-210	['V94L', 'V99I', 'V104I', 'L307F']	B	2.0	1022.3715966747669	1.1149579317601759	2022-03-08_plate-2	B
pVER-IPTG-210	['V94L', 'V99I', 'V104I', 'L307F']	C	2.0	943.0117396334474	1.0105110986373542	2022-03-15_plate-1	F
pVER-IPTG-210	['V94L', 'V99I', 'V104I', 'L307F']	A	4.0	1420.2779714640337	1.6181812287872142	2022-03-08_plate-1	G
pVER-IPTG-210	['V94L', 'V99I', 'V104I', 'L307F']	B	4.0	1464.1353170681416	1.505529286286344	2022-03-08_plate-2	B
pVER-IPTG-210	['V94L', 'V99I', 'V104I', 'L307F']	C	4.0	1353.5378640322006	1.511736372410589	2022-03-15_plate-1	F
pVER-IPTG-210	['V94L', 'V99I', 'V104I', 'L307F']	A	8.0	2438.1247963598075	2.673316951353065	2022-03-08_plate-1	G
pVER-IPTG-210	['V94L', 'V99I', 'V104I', 'L307F']	B	8.0	2540.8003508005977	2.583392502823254	2022-03-08_plate-2	B
pVER-IPTG-210	['V94L', 'V99I', 'V104I', 'L307F']	C	8.0	2417.9706639624847	2.3087876660245894	2022-03-15_plate-1	F
pVER-IPTG-210	['V94L', 'V99I', 'V104I', 'L307F']	A	16.0	4849.654036136661	5.44892313582608	2022-03-08_plate-1	G
pVER-IPTG-210	['V94L', 'V99I', 'V104I', 'L307F']	B	16.0	4928.72831968594	5.254623002205003	2022-03-08_plate-2	B
pVER-IPTG-210	['V94L', 'V99I', 'V104I', 'L307F']	C	16.0	4797.480418505713	4.96083940060886	2022-03-15_plate-1	F
pVER-IPTG-210	['V94L', 'V99I', 'V104I', 'L307F']	A	32.0	9133.109932889069	10.397764814421395	2022-03-08_plate-1	G
pVER-IPTG-210	['V94L', 'V99I', 'V104I', 'L307F']	B	32.0	8935.876002824876	9.164507514030985	2022-03-08_plate-2	B
pVER-IPTG-210	['V94L', 'V99I', 'V104I', 'L307F']	C	32.0	8498.482600083486	8.551941669811656	2022-03-15_plate-1	F
pVER-IPTG-210	['V94L', 'V99I', 'V104I', 'L307F']	A	64.0	13565.113213829107	15.331069045809548	2022-03-08_plate-1	G
pVER-IPTG-210	['V94L', 'V99I', 'V104I', 'L307F']	B	64.0	12392.064542997165	14.098433791534733	2022-03-08_plate-2	B
pVER-IPTG-210	['V94L', 'V99I', 'V104I', 'L307F']	C	64.0	12148.264691449873	12.13876533697128	2022-03-15_plate-1	F
pVER-IPTG-210	['V94L', 'V99I', 'V104I', 'L307F']	A	128.0	15997.440521310644	17.56267338775339	2022-03-08_plate-1	G
pVER-IPTG-210	['V94L', 'V99I', 'V104I', 'L307F']	B	128.0	14530.237239946959	14.380560511164509	2022-03-08_plate-2	B
pVER-IPTG-210	['V94L', 'V99I', 'V104I', 'L307F']	C	128.0	13897.172893235684	14.348896535715165	2022-03-15_plate-1	F
pVER-IPTG-210	['V94L', 'V99I', 'V104I', 'L307F']	A	256.0	17255.988238879483	20.38806950806407	2022-03-08_plate-1	G
pVER-IPTG-210	['V94L', 'V99I', 'V104I', 'L307F']	B	256.0	15427.20979088694	18.902798856102667	2022-03-08_plate-2	B
pVER-IPTG-210	['V94L', 'V99I', 'V104I', 'L307F']	C	256.0	14798.55965631907	15.928700017150163	2022-03-15_plate-1	F
pVER-IPTG-210	['V94L', 'V99I', 'V104I', 'L307F']	A	512.0	17838.956137554716	21.340893401763108	2022-03-08_plate-1	G
pVER-IPTG-210	['V94L', 'V99I', 'V104I', 'L307F']	B	512.0	15799.323350979772	16.4724821765566	2022-03-08_plate-2	B
pVER-IPTG-210	['V94L', 'V99I', 'V104I', 'L307F']	C	512.0	14973.349638064077	14.656717016444391	2022-03-15_plate-1	F
pVER-IPTG-210	['V94L', 'V99I', 'V104I', 'L307F']	A	1024.0	17803.151901425288	22.042846715706467	2022-03-08_plate-1	G
pVER-IPTG-210	['V94L', 'V99I', 'V104I', 'L307F']	B	1024.0	15513.370050378786	17.604766792857134	2022-03-08_plate-2	B
pVER-IPTG-210	['V94L', 'V99I', 'V104I', 'L307F']	C	1024.0	15359.669875232401	13.519696061197996	2022-03-15_plate-1	F
pVER-IPTG-210	['V94L', 'V99I', 'V104I', 'L307F']	A	2048.0	17927.58668464282	20.64858335819186	2022-03-08_plate-1	G
pVER-IPTG-210	['V94L', 'V99I', 'V104I', 'L307F']	B	2048.0	15481.441367746855	16.095569958248916	2022-03-08_plate-2	B
pVER-IPTG-210	['V94L', 'V99I', 'V104I', 'L307F']	C	2048.0	15325.986937744814	14.769462291448432	2022-03-15_plate-1	F
pVER-IPTG-211	['M42L', 'V66I', 'S93N', 'D132V']	C	0.0	390.43057263651974	0.5687622515447968	2022-03-01_plate-2	G
pVER-IPTG-211	['M42L', 'V66I', 'S93N', 'D132V']	B	0.0	396.31152371197095	0.5797852970726474	2022-03-08_plate-2	C
pVER-IPTG-211	['M42L', 'V66I', 'S93N', 'D132V']	F	0.0	392.690313971531	0.5933124404505931	2022-04-12_plate-2	C
pVER-IPTG-211	['M42L', 'V66I', 'S93N', 'D132V']	C	2.0	575.3411562150883	0.8246570637909263	2022-03-01_plate-2	G
pVER-IPTG-211	['M42L', 'V66I', 'S93N', 'D132V']	B	2.0	559.6972503519445	0.8037427408332143	2022-03-08_plate-2	C
pVER-IPTG-211	['M42L', 'V66I', 'S93N', 'D132V']	F	2.0	573.0442922587081	0.8112451900606211	2022-04-12_plate-2	C
pVER-IPTG-211	['M42L', 'V66I', 'S93N', 'D132V']	C	4.0	828.2319705842085	1.1053354168378484	2022-03-01_plate-2	G
pVER-IPTG-211	['M42L', 'V66I', 'S93N', 'D132V']	B	4.0	781.4624116436058	1.054807444120195	2022-03-08_plate-2	C
pVER-IPTG-211	['M42L', 'V66I', 'S93N', 'D132V']	F	4.0	828.2329453609939	1.0843008777973049	2022-04-12_plate-2	C
pVER-IPTG-211	['M42L', 'V66I', 'S93N', 'D132V']	C	8.0	1417.3595843601356	1.9491817480021003	2022-03-01_plate-2	G
pVER-IPTG-211	['M42L', 'V66I', 'S93N', 'D132V']	B	8.0	1320.9716346141695	1.831565216615159	2022-03-08_plate-2	C
pVER-IPTG-211	['M42L', 'V66I', 'S93N', 'D132V']	F	8.0	1427.7088234206576	1.8139209750928058	2022-04-12_plate-2	C
pVER-IPTG-211	['M42L', 'V66I', 'S93N', 'D132V']	C	16.0	2957.792673699175	4.309636071395228	2022-03-01_plate-2	G
pVER-IPTG-211	['M42L', 'V66I', 'S93N', 'D132V']	B	16.0	2697.8664053913453	3.6701390083664758	2022-03-08_plate-2	C
pVER-IPTG-211	['M42L', 'V66I', 'S93N', 'D132V']	F	16.0	3085.3914411893215	4.139054689530986	2022-04-12_plate-2	C
pVER-IPTG-211	['M42L', 'V66I', 'S93N', 'D132V']	C	32.0	6017.446651064821	8.024298795938472	2022-03-01_plate-2	G
pVER-IPTG-211	['M42L', 'V66I', 'S93N', 'D132V']	B	32.0	5576.624349135119	7.312592440666035	2022-03-08_plate-2	C
pVER-IPTG-211	['M42L', 'V66I', 'S93N', 'D132V']	F	32.0	6016.632917089055	7.280425955252178	2022-04-12_plate-2	C
pVER-IPTG-211	['M42L', 'V66I', 'S93N', 'D132V']	C	64.0	9972.737481484397	11.412359316514003	2022-03-01_plate-2	G
pVER-IPTG-211	['M42L', 'V66I', 'S93N', 'D132V']	B	64.0	9466.120805408958	12.5320512245102	2022-03-08_plate-2	C
pVER-IPTG-211	['M42L', 'V66I', 'S93N', 'D132V']	F	64.0	10190.898019924229	11.630828931314888	2022-04-12_plate-2	C
pVER-IPTG-211	['M42L', 'V66I', 'S93N', 'D132V']	C	128.0	12999.951165557239	12.265577287819172	2022-03-01_plate-2	G
pVER-IPTG-211	['M42L', 'V66I', 'S93N', 'D132V']	B	128.0	12666.095941286843	14.71706782962145	2022-03-08_plate-2	C
pVER-IPTG-211	['M42L', 'V66I', 'S93N', 'D132V']	F	128.0	13148.502038134677	14.621415032907262	2022-04-12_plate-2	C
pVER-IPTG-211	['M42L', 'V66I', 'S93N', 'D132V']	C	256.0	14390.7694654485	16.20615199199528	2022-03-01_plate-2	G
pVER-IPTG-211	['M42L', 'V66I', 'S93N', 'D132V']	B	256.0	14239.939657943203	15.72358880001263	2022-03-08_plate-2	C
pVER-IPTG-211	['M42L', 'V66I', 'S93N', 'D132V']	F	256.0	14069.07805101947	14.648152447652699	2022-04-12_plate-2	C
pVER-IPTG-211	['M42L', 'V66I', 'S93N', 'D132V']	C	512.0	14970.442393021307	15.136143553054241	2022-03-01_plate-2	G
pVER-IPTG-211	['M42L', 'V66I', 'S93N', 'D132V']	B	512.0	14682.962557008224	16.203326468038917	2022-03-08_plate-2	C
pVER-IPTG-211	['M42L', 'V66I', 'S93N', 'D132V']	F	512.0	14798.293555531014	15.255202044364689	2022-04-12_plate-2	C
pVER-IPTG-211	['M42L', 'V66I', 'S93N', 'D132V']	C	1024.0	15313.480775319842	16.530176896087884	2022-03-01_plate-2	G
pVER-IPTG-211	['M42L', 'V66I', 'S93N', 'D132V']	B	1024.0	14873.860011264163	17.040618392247058	2022-03-08_plate-2	C
pVER-IPTG-211	['M42L', 'V66I', 'S93N', 'D132V']	F	1024.0	15029.568304641543	15.625464851168202	2022-04-12_plate-2	C
pVER-IPTG-211	['M42L', 'V66I', 'S93N', 'D132V']	C	2048.0	15338.629810897623	16.538204875035618	2022-03-01_plate-2	G
pVER-IPTG-211	['M42L', 'V66I', 'S93N', 'D132V']	B	2048.0	14856.425156797684	16.48281616331249	2022-03-08_plate-2	C
pVER-IPTG-211	['M42L', 'V66I', 'S93N', 'D132V']	F	2048.0	14865.709873417745	16.191537956529384	2022-04-12_plate-2	C
pVER-IPTG-212	['S69F', 'V95A', 'A110E', 'I159S']	A	0.0	636.0431265980034	0.7772554045770105	2022-03-08_plate-2	D
pVER-IPTG-212	['S69F', 'V95A', 'A110E', 'I159S']	B	0.0	647.1217897226858	0.8266554654475677	2022-03-08_plate-2	E
pVER-IPTG-212	['S69F', 'V95A', 'A110E', 'I159S']	C	0.0	567.0127970349512	0.724726926811503	2022-03-15_plate-1	G
pVER-IPTG-212	['S69F', 'V95A', 'A110E', 'I159S']	A	2.0	1614.4538615773863	2.002092162391137	2022-03-08_plate-2	D
pVER-IPTG-212	['S69F', 'V95A', 'A110E', 'I159S']	B	2.0	1644.0751775742203	2.1289733458114406	2022-03-08_plate-2	E
pVER-IPTG-212	['S69F', 'V95A', 'A110E', 'I159S']	C	2.0	1507.7854445628002	1.9148391716363546	2022-03-15_plate-1	G
pVER-IPTG-212	['S69F', 'V95A', 'A110E', 'I159S']	A	4.0	2951.3227442729226	3.2453201861845042	2022-03-08_plate-2	D
pVER-IPTG-212	['S69F', 'V95A', 'A110E', 'I159S']	B	4.0	3091.8123771081514	3.7242352352416273	2022-03-08_plate-2	E
pVER-IPTG-212	['S69F', 'V95A', 'A110E', 'I159S']	C	4.0	2790.07033545234	3.1897699985544894	2022-03-15_plate-1	G
pVER-IPTG-212	['S69F', 'V95A', 'A110E', 'I159S']	A	8.0	5736.908649219059	7.468918524592684	2022-03-08_plate-2	D
pVER-IPTG-212	['S69F', 'V95A', 'A110E', 'I159S']	B	8.0	5801.207084689845	6.560712705978542	2022-03-08_plate-2	E
pVER-IPTG-212	['S69F', 'V95A', 'A110E', 'I159S']	C	8.0	5464.605562540777	6.390267348862896	2022-03-15_plate-1	G
pVER-IPTG-212	['S69F', 'V95A', 'A110E', 'I159S']	A	16.0	10455.052045709146	12.15136285806584	2022-03-08_plate-2	D
pVER-IPTG-212	['S69F', 'V95A', 'A110E', 'I159S']	B	16.0	10266.953253968564	11.202189825027501	2022-03-08_plate-2	E
pVER-IPTG-212	['S69F', 'V95A', 'A110E', 'I159S']	C	16.0	9859.381819789458	10.382126799549706	2022-03-15_plate-1	G
pVER-IPTG-212	['S69F', 'V95A', 'A110E', 'I159S']	A	32.0	14443.228991517883	16.77819296851038	2022-03-08_plate-2	D
pVER-IPTG-212	['S69F', 'V95A', 'A110E', 'I159S']	B	32.0	14171.203867346265	15.338950087192819	2022-03-08_plate-2	E
pVER-IPTG-212	['S69F', 'V95A', 'A110E', 'I159S']	C	32.0	13650.231754977229	13.856158736019784	2022-03-15_plate-1	G
pVER-IPTG-212	['S69F', 'V95A', 'A110E', 'I159S']	A	64.0	16415.6132740164	17.84443376658101	2022-03-08_plate-2	D
pVER-IPTG-212	['S69F', 'V95A', 'A110E', 'I159S']	B	64.0	16249.489689051676	18.35207710748698	2022-03-08_plate-2	E
pVER-IPTG-212	['S69F', 'V95A', 'A110E', 'I159S']	C	64.0	15893.665695779024	15.96862103672069	2022-03-15_plate-1	G
pVER-IPTG-212	['S69F', 'V95A', 'A110E', 'I159S']	A	128.0	17006.60140749806	18.49730042974887	2022-03-08_plate-2	D
pVER-IPTG-212	['S69F', 'V95A', 'A110E', 'I159S']	B	128.0	17210.789191809054	18.49518575437717	2022-03-08_plate-2	E
pVER-IPTG-212	['S69F', 'V95A', 'A110E', 'I159S']	C	128.0	16274.090070059108	15.106698748466538	2022-03-15_plate-1	G
pVER-IPTG-212	['S69F', 'V95A', 'A110E', 'I159S']	A	256.0	17198.10168052203	19.280805525650393	2022-03-08_plate-2	D
pVER-IPTG-212	['S69F', 'V95A', 'A110E', 'I159S']	B	256.0	17120.543524310997	18.996519570598817	2022-03-08_plate-2	E
pVER-IPTG-212	['S69F', 'V95A', 'A110E', 'I159S']	C	256.0	16571.151316677366	17.152075168329628	2022-03-15_plate-1	G
pVER-IPTG-212	['S69F', 'V95A', 'A110E', 'I159S']	A	512.0	17134.414379117556	18.826284405271174	2022-03-08_plate-2	D
pVER-IPTG-212	['S69F', 'V95A', 'A110E', 'I159S']	B	512.0	17038.614481837896	17.983497754265542	2022-03-08_plate-2	E
pVER-IPTG-212	['S69F', 'V95A', 'A110E', 'I159S']	C	512.0	16157.991773551652	15.141597280305946	2022-03-15_plate-1	G
pVER-IPTG-212	['S69F', 'V95A', 'A110E', 'I159S']	A	1024.0	17051.841616961265	19.092733874094964	2022-03-08_plate-2	D
pVER-IPTG-212	['S69F', 'V95A', 'A110E', 'I159S']	B	1024.0	17074.83809110822	20.04609557611388	2022-03-08_plate-2	E
pVER-IPTG-212	['S69F', 'V95A', 'A110E', 'I159S']	C	1024.0	16194.845876950983	16.001787889933215	2022-03-15_plate-1	G
pVER-IPTG-212	['S69F', 'V95A', 'A110E', 'I159S']	A	2048.0	16794.613946356385	19.391019021249978	2022-03-08_plate-2	D
pVER-IPTG-212	['S69F', 'V95A', 'A110E', 'I159S']	B	2048.0	16779.718661826453	18.305875553566374	2022-03-08_plate-2	E
pVER-IPTG-212	['S69F', 'V95A', 'A110E', 'I159S']	C	2048.0	16060.31073827624	15.844583077398514	2022-03-15_plate-1	G
pVER-IPTG-213	['S70R', 'V150A', 'S190T', 'F226L']	A	0.0	2138.942111300421	4.223086967478202	2022-03-08_plate-2	F
pVER-IPTG-213	['S70R', 'V150A', 'S190T', 'F226L']	B	0.0	2662.6481541044013	4.916474890349496	2022-03-15_plate-2	D
pVER-IPTG-213	['S70R', 'V150A', 'S190T', 'F226L']	C	0.0	2325.8745809767715	4.419524853692358	2022-03-15_plate-2	B
pVER-IPTG-213	['S70R', 'V150A', 'S190T', 'F226L']	A	2.0	3595.421490224285	5.543663306523472	2022-03-08_plate-2	F
pVER-IPTG-213	['S70R', 'V150A', 'S190T', 'F226L']	B	2.0	4276.770945585198	6.753371778929556	2022-03-15_plate-2	D
pVER-IPTG-213	['S70R', 'V150A', 'S190T', 'F226L']	C	2.0	3847.717242758495	5.8275645229286015	2022-03-15_plate-2	B
pVER-IPTG-213	['S70R', 'V150A', 'S190T', 'F226L']	A	4.0	5123.175327395829	7.370631920636149	2022-03-08_plate-2	F
pVER-IPTG-213	['S70R', 'V150A', 'S190T', 'F226L']	B	4.0	6333.635780039047	8.975612642965785	2022-03-15_plate-2	D
pVER-IPTG-213	['S70R', 'V150A', 'S190T', 'F226L']	C	4.0	5654.347940172056	8.456508928352099	2022-03-15_plate-2	B
pVER-IPTG-213	['S70R', 'V150A', 'S190T', 'F226L']	A	8.0	7993.220214149639	10.358936886804424	2022-03-08_plate-2	F
pVER-IPTG-213	['S70R', 'V150A', 'S190T', 'F226L']	B	8.0	9288.62244153525	14.184151978047005	2022-03-15_plate-2	D
pVER-IPTG-213	['S70R', 'V150A', 'S190T', 'F226L']	C	8.0	8579.087232738535	11.886338559921173	2022-03-15_plate-2	B
pVER-IPTG-213	['S70R', 'V150A', 'S190T', 'F226L']	A	16.0	11691.680394400993	14.95154787339032	2022-03-08_plate-2	F
pVER-IPTG-213	['S70R', 'V150A', 'S190T', 'F226L']	B	16.0	13028.292921189892	17.22564517613285	2022-03-15_plate-2	D
pVER-IPTG-213	['S70R', 'V150A', 'S190T', 'F226L']	C	16.0	12306.700464140218	16.09599050153795	2022-03-15_plate-2	B
pVER-IPTG-213	['S70R', 'V150A', 'S190T', 'F226L']	A	32.0	14468.342644383425	18.393580511543057	2022-03-08_plate-2	F
pVER-IPTG-213	['S70R', 'V150A', 'S190T', 'F226L']	B	32.0	15557.862777256742	19.40642811181644	2022-03-15_plate-2	D
pVER-IPTG-213	['S70R', 'V150A', 'S190T', 'F226L']	C	32.0	14858.566163580967	17.79093392883758	2022-03-15_plate-2	B
pVER-IPTG-213	['S70R', 'V150A', 'S190T', 'F226L']	A	64.0	15755.22499080664	18.51161052318963	2022-03-08_plate-2	F
pVER-IPTG-213	['S70R', 'V150A', 'S190T', 'F226L']	B	64.0	16908.566487363503	19.021145977864503	2022-03-15_plate-2	D
pVER-IPTG-213	['S70R', 'V150A', 'S190T', 'F226L']	C	64.0	15966.950621819844	19.593040723544313	2022-03-15_plate-2	B
pVER-IPTG-213	['S70R', 'V150A', 'S190T', 'F226L']	A	128.0	16191.368923739921	21.027250068812513	2022-03-08_plate-2	F
pVER-IPTG-213	['S70R', 'V150A', 'S190T', 'F226L']	B	128.0	17836.218443622354	20.442702193423337	2022-03-15_plate-2	D
pVER-IPTG-213	['S70R', 'V150A', 'S190T', 'F226L']	C	128.0	16752.48994738861	19.849402759488004	2022-03-15_plate-2	B
pVER-IPTG-213	['S70R', 'V150A', 'S190T', 'F226L']	A	256.0	16348.271539455762	19.698867658848123	2022-03-08_plate-2	F
pVER-IPTG-213	['S70R', 'V150A', 'S190T', 'F226L']	B	256.0	17556.902646531085	20.80106158212991	2022-03-15_plate-2	D
pVER-IPTG-213	['S70R', 'V150A', 'S190T', 'F226L']	C	256.0	16525.072639696376	20.401727458590713	2022-03-15_plate-2	B
pVER-IPTG-213	['S70R', 'V150A', 'S190T', 'F226L']	A	512.0	16238.832047220405	18.725524456793092	2022-03-08_plate-2	F
pVER-IPTG-213	['S70R', 'V150A', 'S190T', 'F226L']	B	512.0	17385.015641935446	21.842901651477593	2022-03-15_plate-2	D
pVER-IPTG-213	['S70R', 'V150A', 'S190T', 'F226L']	C	512.0	16649.836096432184	19.51070387361031	2022-03-15_plate-2	B
pVER-IPTG-213	['S70R', 'V150A', 'S190T', 'F226L']	A	1024.0	16233.78459542305	22.603777445496135	2022-03-08_plate-2	F
pVER-IPTG-213	['S70R', 'V150A', 'S190T', 'F226L']	B	1024.0	17239.86938425208	20.60957082896329	2022-03-15_plate-2	D
pVER-IPTG-213	['S70R', 'V150A', 'S190T', 'F226L']	C	1024.0	15987.632944482551	19.935058528626527	2022-03-15_plate-2	B
pVER-IPTG-213	['S70R', 'V150A', 'S190T', 'F226L']	A	2048.0	16104.933328661977	20.005960686779492	2022-03-08_plate-2	F
pVER-IPTG-213	['S70R', 'V150A', 'S190T', 'F226L']	B	2048.0	16807.189138555186	21.127805807261673	2022-03-15_plate-2	D
pVER-IPTG-213	['S70R', 'V150A', 'S190T', 'F226L']	C	2048.0	15706.519585981678	19.39762324675839	2022-03-15_plate-2	B
pVER-IPTG-214	['E11K', 'A67P', 'F161S', 'A186V', 'M230L', 'D344N']	A	0.0	3210.7313954392384	5.413084897516655	2022-03-08_plate-2	G
pVER-IPTG-214	['E11K', 'A67P', 'F161S', 'A186V', 'M230L', 'D344N']	B	0.0	3720.4607218086267	5.864541998390062	2022-03-15_plate-2	E
pVER-IPTG-214	['E11K', 'A67P', 'F161S', 'A186V', 'M230L', 'D344N']	C	0.0	3786.672476375499	5.660538245421188	2022-03-15_plate-2	C
pVER-IPTG-214	['E11K', 'A67P', 'F161S', 'A186V', 'M230L', 'D344N']	A	2.0	5319.031601335864	8.17418500645876	2022-03-08_plate-2	G
pVER-IPTG-214	['E11K', 'A67P', 'F161S', 'A186V', 'M230L', 'D344N']	B	2.0	6352.169905770119	9.68552921667244	2022-03-15_plate-2	E
pVER-IPTG-214	['E11K', 'A67P', 'F161S', 'A186V', 'M230L', 'D344N']	C	2.0	6333.6655415742425	8.863457777576658	2022-03-15_plate-2	C
pVER-IPTG-214	['E11K', 'A67P', 'F161S', 'A186V', 'M230L', 'D344N']	A	4.0	7342.233003853485	11.75118189717346	2022-03-08_plate-2	G
pVER-IPTG-214	['E11K', 'A67P', 'F161S', 'A186V', 'M230L', 'D344N']	B	4.0	8643.077750653874	12.530572695756428	2022-03-15_plate-2	E
pVER-IPTG-214	['E11K', 'A67P', 'F161S', 'A186V', 'M230L', 'D344N']	C	4.0	8385.367751329168	11.953847096062768	2022-03-15_plate-2	C
pVER-IPTG-214	['E11K', 'A67P', 'F161S', 'A186V', 'M230L', 'D344N']	A	8.0	10098.714445430518	16.117732118938566	2022-03-08_plate-2	G
pVER-IPTG-214	['E11K', 'A67P', 'F161S', 'A186V', 'M230L', 'D344N']	B	8.0	11687.110223870179	16.555189527896378	2022-03-15_plate-2	E
pVER-IPTG-214	['E11K', 'A67P', 'F161S', 'A186V', 'M230L', 'D344N']	C	8.0	11307.696598150449	16.624030495066233	2022-03-15_plate-2	C
pVER-IPTG-214	['E11K', 'A67P', 'F161S', 'A186V', 'M230L', 'D344N']	A	16.0	13514.772766602204	17.111231834949628	2022-03-08_plate-2	G
pVER-IPTG-214	['E11K', 'A67P', 'F161S', 'A186V', 'M230L', 'D344N']	B	16.0	14906.462266235594	19.937917711944703	2022-03-15_plate-2	E
pVER-IPTG-214	['E11K', 'A67P', 'F161S', 'A186V', 'M230L', 'D344N']	C	16.0	14744.858375256412	17.354739437154425	2022-03-15_plate-2	C
pVER-IPTG-214	['E11K', 'A67P', 'F161S', 'A186V', 'M230L', 'D344N']	A	32.0	15841.782491829505	19.566269299939346	2022-03-08_plate-2	G
pVER-IPTG-214	['E11K', 'A67P', 'F161S', 'A186V', 'M230L', 'D344N']	B	32.0	18280.289248971265	23.77307041633434	2022-03-15_plate-2	E
pVER-IPTG-214	['E11K', 'A67P', 'F161S', 'A186V', 'M230L', 'D344N']	C	32.0	16411.41976810201	20.219074474460438	2022-03-15_plate-2	C
pVER-IPTG-214	['E11K', 'A67P', 'F161S', 'A186V', 'M230L', 'D344N']	A	64.0	16945.70368171538	20.429637118175286	2022-03-08_plate-2	G
pVER-IPTG-214	['E11K', 'A67P', 'F161S', 'A186V', 'M230L', 'D344N']	B	64.0	18457.012003923508	22.423247375184182	2022-03-15_plate-2	E
pVER-IPTG-214	['E11K', 'A67P', 'F161S', 'A186V', 'M230L', 'D344N']	C	64.0	17453.007734736293	21.700817466521045	2022-03-15_plate-2	C
pVER-IPTG-214	['E11K', 'A67P', 'F161S', 'A186V', 'M230L', 'D344N']	A	128.0	17007.949045618443	22.098299844711864	2022-03-08_plate-2	G
pVER-IPTG-214	['E11K', 'A67P', 'F161S', 'A186V', 'M230L', 'D344N']	B	128.0	18191.026933970003	21.72125180376216	2022-03-15_plate-2	E
pVER-IPTG-214	['E11K', 'A67P', 'F161S', 'A186V', 'M230L', 'D344N']	C	128.0	17219.4303379356	19.389772764240302	2022-03-15_plate-2	C
pVER-IPTG-214	['E11K', 'A67P', 'F161S', 'A186V', 'M230L', 'D344N']	A	256.0	16982.589011553933	21.103556590037098	2022-03-08_plate-2	G
pVER-IPTG-214	['E11K', 'A67P', 'F161S', 'A186V', 'M230L', 'D344N']	B	256.0	18881.63396852724	23.692518847702406	2022-03-15_plate-2	E
pVER-IPTG-214	['E11K', 'A67P', 'F161S', 'A186V', 'M230L', 'D344N']	C	256.0	17183.105812968548	19.15353710162132	2022-03-15_plate-2	C
pVER-IPTG-214	['E11K', 'A67P', 'F161S', 'A186V', 'M230L', 'D344N']	A	512.0	16721.779738779234	22.47553017599899	2022-03-08_plate-2	G
pVER-IPTG-214	['E11K', 'A67P', 'F161S', 'A186V', 'M230L', 'D344N']	B	512.0	17950.055193333425	20.443528953413896	2022-03-15_plate-2	E
pVER-IPTG-214	['E11K', 'A67P', 'F161S', 'A186V', 'M230L', 'D344N']	C	512.0	16602.25732629133	19.18609748230393	2022-03-15_plate-2	C
pVER-IPTG-214	['E11K', 'A67P', 'F161S', 'A186V', 'M230L', 'D344N']	A	1024.0	16505.993784158636	21.209424408838917	2022-03-08_plate-2	G
pVER-IPTG-214	['E11K', 'A67P', 'F161S', 'A186V', 'M230L', 'D344N']	B	1024.0	18138.378377625366	23.020885627784953	2022-03-15_plate-2	E
pVER-IPTG-214	['E11K', 'A67P', 'F161S', 'A186V', 'M230L', 'D344N']	C	1024.0	16774.647292964302	19.160742059587072	2022-03-15_plate-2	C
pVER-IPTG-214	['E11K', 'A67P', 'F161S', 'A186V', 'M230L', 'D344N']	A	2048.0	16271.496711639167	20.462110998853973	2022-03-08_plate-2	G
pVER-IPTG-214	['E11K', 'A67P', 'F161S', 'A186V', 'M230L', 'D344N']	B	2048.0	16994.23361534774	21.36682486325602	2022-03-15_plate-2	E
pVER-IPTG-214	['E11K', 'A67P', 'F161S', 'A186V', 'M230L', 'D344N']	C	2048.0	15767.384330553718	18.90737227964958	2022-03-15_plate-2	C
pVER-IPTG-WT	[]	A	0.0	224.81140598402766	1.233999565715393	2020-03-14_plate-1	B
pVER-IPTG-WT	[]	A	0.0	228.28957581362383	1.8154554821875764	2020-03-14_plate-1	C
pVER-IPTG-WT	[]	A	0.0	177.69574442253386	1.199184461087813	2020-08-07_plate-1	B
pVER-IPTG-WT	[]	B	0.0	194.10482105678582	1.7763329506919368	2020-08-07_plate-2	B
pVER-IPTG-WT	[]	A	0.0	209.7140254207407	1.3690005627405228	2020-11-19_plate-1	B
pVER-IPTG-WT	[]	A	0.0	245.50422040180186	1.944500530419229	2021-08-18_plate-1	B
pVER-IPTG-WT	[]	A	0.0	251.61104937623793	1.8462655331221132	2021-08-18_plate-1	E
pVER-IPTG-WT	[]	B	0.0	250.35058081572907	2.0130575893541987	2021-08-18_plate-1	C
pVER-IPTG-WT	[]	B	0.0	245.01241660939175	1.854790685496012	2021-08-18_plate-1	F
pVER-IPTG-WT	[]	A	0.0	203.8554129031491	1.6203206664325065	2021-08-18_plate-2	B
pVER-IPTG-WT	[]	A	0.0	204.27982251090745	1.6981748457827763	2021-08-18_plate-2	E
pVER-IPTG-WT	[]	B	0.0	204.49164019722377	1.9494525049378733	2021-08-18_plate-2	C
pVER-IPTG-WT	[]	B	0.0	198.83958811132138	1.734416663776594	2021-08-18_plate-2	F
pVER-IPTG-WT	[]	A	0.0	218.16975896623038	0.5284576398189241	2022-02-01_plate-1	G
pVER-IPTG-WT	[]	B	0.0	228.87784082717963	0.47043651002149084	2022-02-08_plate-1	B
pVER-IPTG-WT	[]	A	0.0	221.05391429092458	0.436034948036886	2022-06-01_plate-2	F
pVER-IPTG-WT	[]	B	0.0	222.5234501014105	0.4211107531683786	2022-06-01_plate-2	G
pVER-IPTG-WT	[]	A	2.0	320.9654876623259	1.509222046646218	2020-03-14_plate-1	B
pVER-IPTG-WT	[]	A	2.0	335.97421212530793	1.9274946969173565	2020-03-14_plate-1	C
pVER-IPTG-WT	[]	A	2.0	256.6259279502962	1.4593438867873796	2020-08-07_plate-1	B
pVER-IPTG-WT	[]	B	2.0	263.0651304875606	1.6492852903218886	2020-08-07_plate-2	B
pVER-IPTG-WT	[]	A	2.0	278.90574121188746	1.829223729238915	2020-11-19_plate-1	B
pVER-IPTG-WT	[]	A	2.0	319.20816210788934	2.4646602553975483	2021-08-18_plate-1	B
pVER-IPTG-WT	[]	A	2.0	320.9928620459148	2.486334149783332	2021-08-18_plate-1	E
pVER-IPTG-WT	[]	B	2.0	317.5848644199164	2.2604169668017433	2021-08-18_plate-1	C
pVER-IPTG-WT	[]	B	2.0	314.88160513732635	2.3703280043473915	2021-08-18_plate-1	F
pVER-IPTG-WT	[]	A	2.0	272.38503935815555	2.181996680658703	2021-08-18_plate-2	B
pVER-IPTG-WT	[]	A	2.0	278.2737761986753	2.1060492491600034	2021-08-18_plate-2	E
pVER-IPTG-WT	[]	B	2.0	279.2975429855895	2.195492879222093	2021-08-18_plate-2	C
pVER-IPTG-WT	[]	B	2.0	278.15410116793004	2.1810520689421136	2021-08-18_plate-2	F
pVER-IPTG-WT	[]	A	2.0	286.3950568351392	0.5797908591756357	2022-02-01_plate-1	G
pVER-IPTG-WT	[]	B	2.0	301.634515614885	0.5918180283228176	2022-02-08_plate-1	B
pVER-IPTG-WT	[]	A	4.0	447.51923558286614	1.8078071989615907	2020-03-14_plate-1	B
pVER-IPTG-WT	[]	A	4.0	453.51183955166107	1.9532245687756598	2020-03-14_plate-1	C
pVER-IPTG-WT	[]	A	4.0	364.4573142257212	1.965360718142382	2020-08-07_plate-1	B
pVER-IPTG-WT	[]	B	4.0	341.4998622905599	1.7560230171603826	2020-08-07_plate-2	B
pVER-IPTG-WT	[]	A	4.0	401.31182990272606	1.9248049976125854	2020-11-19_plate-1	B
pVER-IPTG-WT	[]	A	4.0	400.2195166292712	2.7539918051459455	2021-08-18_plate-1	B
pVER-IPTG-WT	[]	A	4.0	409.04198547084854	2.430582005619765	2021-08-18_plate-1	E
pVER-IPTG-WT	[]	B	4.0	417.4255269079321	3.084679651869329	2021-08-18_plate-1	C
pVER-IPTG-WT	[]	B	4.0	416.2044597175462	2.3729399330782766	2021-08-18_plate-1	F
pVER-IPTG-WT	[]	A	4.0	360.69355317876614	2.533581121291804	2021-08-18_plate-2	B
pVER-IPTG-WT	[]	A	4.0	368.79813807406595	2.564287156665272	2021-08-18_plate-2	E
pVER-IPTG-WT	[]	B	4.0	365.8456215620858	2.4169500197495797	2021-08-18_plate-2	C
pVER-IPTG-WT	[]	B	4.0	371.6610705605922	2.4295200827967838	2021-08-18_plate-2	F
pVER-IPTG-WT	[]	A	4.0	371.16815479252784	0.6966297171548884	2022-02-01_plate-1	G
pVER-IPTG-WT	[]	B	4.0	399.667551482282	0.6979385398255195	2022-02-08_plate-1	B
pVER-IPTG-WT	[]	A	8.0	773.1197580580983	3.2021839543648785	2020-03-14_plate-1	B
pVER-IPTG-WT	[]	A	8.0	775.7660194031938	3.7889470663334763	2020-03-14_plate-1	C
pVER-IPTG-WT	[]	A	8.0	645.8921698007138	2.773835638707317	2020-08-07_plate-1	B
pVER-IPTG-WT	[]	B	8.0	665.3833527165265	3.3822752871391755	2020-08-07_plate-2	B
pVER-IPTG-WT	[]	A	8.0	668.1161389702964	2.9477121858123416	2020-11-19_plate-1	B
pVER-IPTG-WT	[]	A	8.0	633.8572342616817	3.938229663066681	2021-08-18_plate-1	B
pVER-IPTG-WT	[]	A	8.0	652.0697546806449	3.759461169326887	2021-08-18_plate-1	E
pVER-IPTG-WT	[]	B	8.0	618.2052816957521	4.235569991315524	2021-08-18_plate-1	C
pVER-IPTG-WT	[]	B	8.0	659.8865469379434	3.5944082683807306	2021-08-18_plate-1	F
pVER-IPTG-WT	[]	A	8.0	574.87847509307	3.810016565575999	2021-08-18_plate-2	B
pVER-IPTG-WT	[]	A	8.0	605.4327889386982	3.8579744157381537	2021-08-18_plate-2	E
pVER-IPTG-WT	[]	B	8.0	594.5221369103517	3.8410414375113597	2021-08-18_plate-2	C
pVER-IPTG-WT	[]	B	8.0	623.7903558207729	3.731046782155877	2021-08-18_plate-2	F
pVER-IPTG-WT	[]	A	8.0	592.7258576869275	1.0608916159221433	2022-02-01_plate-1	G
pVER-IPTG-WT	[]	B	8.0	607.9492275185169	1.0163607523126055	2022-02-08_plate-1	B
pVER-IPTG-WT	[]	A	16.0	1610.1089022349765	8.88569548755848	2020-03-14_plate-1	B
pVER-IPTG-WT	[]	A	16.0	1767.9058192102416	7.529347777620012	2020-03-14_plate-1	C
pVER-IPTG-WT	[]	A	16.0	1475.3963178923757	5.824238097274108	2020-08-07_plate-1	B
pVER-IPTG-WT	[]	B	16.0	1548.8741402363328	6.46681553645287	2020-08-07_plate-2	B
pVER-IPTG-WT	[]	A	16.0	1320.3536733893977	6.608483691385772	2020-11-19_plate-1	B
pVER-IPTG-WT	[]	A	16.0	1199.0784046788967	7.888776390200374	2021-08-18_plate-1	B
pVER-IPTG-WT	[]	A	16.0	1252.6011244705405	9.871651789332773	2021-08-18_plate-1	E
pVER-IPTG-WT	[]	B	16.0	1267.4486467284885	7.954498036232044	2021-08-18_plate-1	C
pVER-IPTG-WT	[]	B	16.0	1334.8295759144175	6.959553911542379	2021-08-18_plate-1	F
pVER-IPTG-WT	[]	A	16.0	1219.9609925098448	7.342508007924418	2021-08-18_plate-2	B
pVER-IPTG-WT	[]	A	16.0	1270.4244935007944	7.655244665177875	2021-08-18_plate-2	E
pVER-IPTG-WT	[]	B	16.0	1190.3871107139219	9.05124606480965	2021-08-18_plate-2	C
pVER-IPTG-WT	[]	B	16.0	1297.109099855954	7.347694680529099	2021-08-18_plate-2	F
pVER-IPTG-WT	[]	A	16.0	1230.4091728607168	1.982787426617149	2022-02-01_plate-1	G
pVER-IPTG-WT	[]	B	16.0	1261.765881649973	1.8393703466238063	2022-02-08_plate-1	B
pVER-IPTG-WT	[]	A	32.0	4291.2798672852605	17.840258547902287	2020-03-14_plate-1	B
pVER-IPTG-WT	[]	A	32.0	3890.457289545206	28.382113025806557	2020-03-14_plate-1	C
pVER-IPTG-WT	[]	A	32.0	3668.3934160290773	14.11478200387255	2020-08-07_plate-1	B
pVER-IPTG-WT	[]	B	32.0	3418.4791312547313	22.427510302985446	2020-08-07_plate-2	B
pVER-IPTG-WT	[]	A	32.0	3475.146755656825	16.198834176154232	2020-11-19_plate-1	B
pVER-IPTG-WT	[]	A	32.0	2947.942471494014	19.976300184898626	2021-08-18_plate-1	B
pVER-IPTG-WT	[]	A	32.0	3276.5535993049893	21.050578551065417	2021-08-18_plate-1	E
pVER-IPTG-WT	[]	B	32.0	3028.7923713751316	20.505443768797537	2021-08-18_plate-1	C
pVER-IPTG-WT	[]	B	32.0	3225.4715669138864	19.203476977600467	2021-08-18_plate-1	F
pVER-IPTG-WT	[]	A	32.0	2996.1429121216274	19.332441255378548	2021-08-18_plate-2	B
pVER-IPTG-WT	[]	A	32.0	3126.80344456119	19.82930686626304	2021-08-18_plate-2	E
pVER-IPTG-WT	[]	B	32.0	3071.450301113167	17.93017961724292	2021-08-18_plate-2	C
pVER-IPTG-WT	[]	B	32.0	3275.9866715073617	18.144301033613548	2021-08-18_plate-2	F
pVER-IPTG-WT	[]	A	32.0	3104.526622741898	4.7324131439884765	2022-02-01_plate-1	G
pVER-IPTG-WT	[]	B	32.0	3013.6121549533223	5.106244460583822	2022-02-08_plate-1	B
pVER-IPTG-WT	[]	A	64.0	9446.74125858928	45.02474775267756	2020-03-14_plate-1	B
pVER-IPTG-WT	[]	A	64.0	9449.796735313179	46.553355533117895	2020-03-14_plate-1	C
pVER-IPTG-WT	[]	A	64.0	7629.016076901266	40.198602875558414	2020-08-07_plate-1	B
pVER-IPTG-WT	[]	B	64.0	8230.869733832113	39.49642198553989	2020-08-07_plate-2	B
pVER-IPTG-WT	[]	A	64.0	7918.268892793673	34.94005654386679	2020-11-19_plate-1	B
pVER-IPTG-WT	[]	A	64.0	6904.939598433221	49.07208896404106	2021-08-18_plate-1	B
pVER-IPTG-WT	[]	A	64.0	7640.451603497272	55.60294025903253	2021-08-18_plate-1	E
pVER-IPTG-WT	[]	B	64.0	7133.57650687682	47.499604884150166	2021-08-18_plate-1	C
pVER-IPTG-WT	[]	B	64.0	7792.947792694967	40.95551966578004	2021-08-18_plate-1	F
pVER-IPTG-WT	[]	A	64.0	7339.823797068901	47.91216686003258	2021-08-18_plate-2	B
pVER-IPTG-WT	[]	A	64.0	7588.867470656079	48.29366696466638	2021-08-18_plate-2	E
pVER-IPTG-WT	[]	B	64.0	7341.590099734809	40.13649351949548	2021-08-18_plate-2	C
pVER-IPTG-WT	[]	B	64.0	7725.383176447921	41.77713036490905	2021-08-18_plate-2	F
pVER-IPTG-WT	[]	A	64.0	7696.3344094298955	12.641441034873168	2022-02-01_plate-1	G
pVER-IPTG-WT	[]	B	64.0	7454.628813775505	10.464715342603343	2022-02-08_plate-1	B
pVER-IPTG-WT	[]	A	125.44	15613.827641901978	23.998616623378503	2022-06-01_plate-2	F
pVER-IPTG-WT	[]	B	125.44	14865.60312877903	22.40626133667019	2022-06-01_plate-2	G
pVER-IPTG-WT	[]	A	128.0	14214.944799914296	134.93821476231713	2020-03-14_plate-1	B
pVER-IPTG-WT	[]	A	128.0	16319.740738786346	60.86969812583461	2020-03-14_plate-1	C
pVER-IPTG-WT	[]	A	128.0	13567.950797517498	49.87637434330123	2020-08-07_plate-1	B
pVER-IPTG-WT	[]	B	128.0	14178.272113375273	56.66150280173569	2020-08-07_plate-2	B
pVER-IPTG-WT	[]	A	128.0	14705.650537171712	84.98675807369811	2020-11-19_plate-1	B
pVER-IPTG-WT	[]	A	128.0	13582.165630133064	99.8582653999584	2021-08-18_plate-1	B
pVER-IPTG-WT	[]	A	128.0	15229.548184295876	85.18358387786499	2021-08-18_plate-1	E
pVER-IPTG-WT	[]	B	128.0	13588.336838073723	76.04732084292652	2021-08-18_plate-1	C
pVER-IPTG-WT	[]	B	128.0	14582.08750825038	68.68990944298761	2021-08-18_plate-1	F
pVER-IPTG-WT	[]	A	128.0	14627.97272498682	86.15086985243005	2021-08-18_plate-2	B
pVER-IPTG-WT	[]	A	128.0	15397.320910925395	79.74924985061375	2021-08-18_plate-2	E
pVER-IPTG-WT	[]	B	128.0	14410.73857341587	69.58513131435166	2021-08-18_plate-2	C
pVER-IPTG-WT	[]	B	128.0	14037.217470364285	94.98971889126665	2021-08-18_plate-2	F
pVER-IPTG-WT	[]	A	128.0	15912.006696185419	22.611573913325042	2022-02-01_plate-1	G
pVER-IPTG-WT	[]	B	128.0	14275.16112338295	19.25512389930132	2022-02-08_plate-1	B
pVER-IPTG-WT	[]	A	250.88	22198.638550386924	31.06479918038181	2022-06-01_plate-2	F
pVER-IPTG-WT	[]	B	250.88	21169.331906862968	26.120716605326873	2022-06-01_plate-2	G
pVER-IPTG-WT	[]	A	256.0	21836.46090960661	82.40858552088893	2020-03-14_plate-1	B
pVER-IPTG-WT	[]	A	256.0	20809.484003957485	89.12426649362966	2020-03-14_plate-1	C
pVER-IPTG-WT	[]	A	256.0	18303.209390190194	69.66377164562954	2020-08-07_plate-1	B
pVER-IPTG-WT	[]	B	256.0	14034.261231973904	146.2301773218695	2020-08-07_plate-2	B
pVER-IPTG-WT	[]	A	256.0	18676.794243657325	104.38413332373871	2020-11-19_plate-1	B
pVER-IPTG-WT	[]	A	256.0	20442.81990474955	125.76687029856556	2021-08-18_plate-1	B
pVER-IPTG-WT	[]	A	256.0	21408.83357033332	143.94711317817865	2021-08-18_plate-1	E
pVER-IPTG-WT	[]	B	256.0	19984.22202054976	101.12090742443651	2021-08-18_plate-1	C
pVER-IPTG-WT	[]	B	256.0	20319.51649110382	97.62882550540061	2021-08-18_plate-1	F
pVER-IPTG-WT	[]	A	256.0	21121.633560747876	111.54939700160763	2021-08-18_plate-2	B
pVER-IPTG-WT	[]	A	256.0	21903.72472857422	118.16549068724191	2021-08-18_plate-2	E
pVER-IPTG-WT	[]	B	256.0	20528.24969719475	106.68918980966306	2021-08-18_plate-2	C
pVER-IPTG-WT	[]	B	256.0	20753.927733147866	108.74183809722852	2021-08-18_plate-2	F
pVER-IPTG-WT	[]	A	256.0	23498.140847891653	35.64127492522587	2022-02-01_plate-1	G
pVER-IPTG-WT	[]	B	256.0	20557.516856290826	26.631853380706133	2022-02-08_plate-1	B
pVER-IPTG-WT	[]	A	501.76	25489.82270801302	35.73685025714604	2022-06-01_plate-2	F
pVER-IPTG-WT	[]	B	501.76	24644.100972407614	26.56409839976214	2022-06-01_plate-2	G
pVER-IPTG-WT	[]	A	512.0	23595.13171652069	119.71293330871539	2020-03-14_plate-1	B
pVER-IPTG-WT	[]	A	512.0	21536.89593239376	119.32734699428948	2020-03-14_plate-1	C
pVER-IPTG-WT	[]	A	512.0	20544.338218634144	73.90882724767594	2020-08-07_plate-1	B
pVER-IPTG-WT	[]	B	512.0	20591.901288435773	72.83961321033748	2020-08-07_plate-2	B
pVER-IPTG-WT	[]	A	512.0	22177.75163830615	89.21805717179184	2020-11-19_plate-1	B
pVER-IPTG-WT	[]	A	512.0	24033.660778181456	149.7331401376891	2021-08-18_plate-1	B
pVER-IPTG-WT	[]	A	512.0	25733.45114590315	138.31921151161538	2021-08-18_plate-1	E
pVER-IPTG-WT	[]	B	512.0	23459.207030703732	114.65045960473431	2021-08-18_plate-1	C
pVER-IPTG-WT	[]	B	512.0	23922.315944649818	120.36928887889104	2021-08-18_plate-1	F
pVER-IPTG-WT	[]	A	512.0	24484.923952205387	186.76799692063184	2021-08-18_plate-2	B
pVER-IPTG-WT	[]	A	512.0	26054.705527084086	153.9306357377085	2021-08-18_plate-2	E
pVER-IPTG-WT	[]	B	512.0	23893.230485935896	109.06655273431303	2021-08-18_plate-2	C
pVER-IPTG-WT	[]	B	512.0	24850.966865823833	106.48556954829033	2021-08-18_plate-2	F
pVER-IPTG-WT	[]	A	512.0	26918.98849233582	37.3529968872767	2022-02-01_plate-1	G
pVER-IPTG-WT	[]	B	512.0	24058.29735261228	29.44868066670448	2022-02-08_plate-1	B
pVER-IPTG-WT	[]	A	1003.52	28051.42829418406	37.98709331788076	2022-06-01_plate-2	F
pVER-IPTG-WT	[]	B	1003.52	26056.393358757614	30.645408790450684	2022-06-01_plate-2	G
pVER-IPTG-WT	[]	A	1024.0	23021.07897088021	143.50175609652487	2020-03-14_plate-1	B
pVER-IPTG-WT	[]	A	1024.0	22942.182662540145	96.53822575301797	2020-03-14_plate-1	C
pVER-IPTG-WT	[]	A	1024.0	20155.37739985446	100.81398263131068	2020-08-07_plate-1	B
pVER-IPTG-WT	[]	B	1024.0	21329.030928992215	60.32859895970956	2020-08-07_plate-2	B
pVER-IPTG-WT	[]	A	1024.0	22562.45997979937	100.19073248994638	2020-11-19_plate-1	B
pVER-IPTG-WT	[]	A	1024.0	24837.709422182146	177.08225010674866	2021-08-18_plate-1	B
pVER-IPTG-WT	[]	A	1024.0	26962.314396972015	184.8570351369163	2021-08-18_plate-1	E
pVER-IPTG-WT	[]	B	1024.0	24211.908024153403	118.97593365442117	2021-08-18_plate-1	C
pVER-IPTG-WT	[]	B	1024.0	25206.09842326409	120.94191326544093	2021-08-18_plate-1	F
pVER-IPTG-WT	[]	A	1024.0	26201.327737919484	137.21698054898604	2021-08-18_plate-2	B
pVER-IPTG-WT	[]	A	1024.0	28201.533821070265	154.55791382795888	2021-08-18_plate-2	E
pVER-IPTG-WT	[]	B	1024.0	25170.51441567531	125.75512569335154	2021-08-18_plate-2	C
pVER-IPTG-WT	[]	B	1024.0	26889.67156555922	122.76449368290712	2021-08-18_plate-2	F
pVER-IPTG-WT	[]	A	1024.0	29149.78149952979	42.05465507306731	2022-02-01_plate-1	G
pVER-IPTG-WT	[]	B	1024.0	24529.755578729524	28.703462430462046	2022-02-08_plate-1	B
pVER-IPTG-WT	[]	A	2007.04	28672.913691542704	40.96269992110347	2022-06-01_plate-2	F
pVER-IPTG-WT	[]	B	2007.04	26839.709243454385	30.535483464182043	2022-06-01_plate-2	G
pVER-IPTG-WT	[]	A	2048.0	22125.09900906786	160.78365819336543	2020-03-14_plate-1	B
pVER-IPTG-WT	[]	A	2048.0	22496.532032396783	99.44907647380725	2020-03-14_plate-1	C
pVER-IPTG-WT	[]	A	2048.0	20157.534025400495	77.10473801213637	2020-08-07_plate-1	B
pVER-IPTG-WT	[]	B	2048.0	20264.928374871353	100.93670562321061	2020-08-07_plate-2	B
pVER-IPTG-WT	[]	A	2048.0	23255.416560959748	91.39154596286069	2020-11-19_plate-1	B
pVER-IPTG-WT	[]	A	2048.0	25597.142552917878	162.99113635763348	2021-08-18_plate-1	B
pVER-IPTG-WT	[]	A	2048.0	27506.135279019865	141.83311482706463	2021-08-18_plate-1	E
pVER-IPTG-WT	[]	B	2048.0	24198.576410281352	118.66640565475987	2021-08-18_plate-1	C
pVER-IPTG-WT	[]	B	2048.0	26294.150291583945	112.08710774196639	2021-08-18_plate-1	F
pVER-IPTG-WT	[]	A	2048.0	26301.591065967314	133.88420315127544	2021-08-18_plate-2	B
pVER-IPTG-WT	[]	A	2048.0	28303.984708763626	178.15188433702363	2021-08-18_plate-2	E
pVER-IPTG-WT	[]	B	2048.0	24663.786427212926	118.66619177806996	2021-08-18_plate-2	C
pVER-IPTG-WT	[]	B	2048.0	26801.600416678197	119.90964111654095	2021-08-18_plate-2	F
pVER-IPTG-WT	[]	A	2048.0	30227.63729973328	42.08312972189987	2022-02-01_plate-1	G
pVER-IPTG-WT	[]	B	2048.0	24805.956773667767	30.566955943725812	2022-02-08_plate-1	B
pVER-IPTG-WT	[]	A	4014.08	28513.107739863444	38.14685496016373	2022-06-01_plate-2	F
pVER-IPTG-WT	[]	B	4014.08	27272.106669817484	31.537254762834248	2022-06-01_plate-2	G
pVER-IPTG-WT	[]	A	8028.16	28753.89992041849	40.12633356003306	2022-06-01_plate-2	F
pVER-IPTG-WT	[]	B	8028.16	27902.814017703102	29.433180496820533	2022-06-01_plate-2	G
pVER-IPTG-WT	[]	A	16056.32	30195.2419595652	43.82508914464511	2022-06-01_plate-2	F
pVER-IPTG-WT	[]	B	16056.32	28856.367603167466	34.225488065930534	2022-06-01_plate-2	G
pVER-IPTG-WT	[]	A	32112.64	30817.091518556095	45.05502990576696	2022-06-01_plate-2	F
pVER-IPTG-WT	[]	B	32112.64	29002.715453232177	34.500690421079405	2022-06-01_plate-2	G
pVER-IPTG-WT	[]	A	64225.28	31635.27866220299	46.78768245659826	2022-06-01_plate-2	F
pVER-IPTG-WT	[]	B	64225.28	29197.523320293145	39.27921637326702	2022-06-01_plate-2	G
pVER-IPTG-WT(A194V)	['A194V']	B	0.0	186.73340166603398	0.4430618548685091	2022-01-20_plate-1	E
pVER-IPTG-WT(A194V)	['A194V']	C	0.0	201.8316004005627	0.6295764966968479	2022-01-26_plate-1	E
pVER-IPTG-WT(A194V)	['A194V']	B	2.0	196.35391542458373	0.46071453082991254	2022-01-20_plate-1	E
pVER-IPTG-WT(A194V)	['A194V']	C	2.0	205.35471757407856	0.46594828461193577	2022-01-26_plate-1	E
pVER-IPTG-WT(A194V)	['A194V']	B	4.0	195.17719580119646	0.4737501283873318	2022-01-20_plate-1	E
pVER-IPTG-WT(A194V)	['A194V']	C	4.0	207.05955394771837	0.46988975768718466	2022-01-26_plate-1	E
pVER-IPTG-WT(A194V)	['A194V']	B	8.0	198.8231137857529	0.45697383159703864	2022-01-20_plate-1	E
pVER-IPTG-WT(A194V)	['A194V']	C	8.0	210.30458532604823	0.48549159435061984	2022-01-26_plate-1	E
pVER-IPTG-WT(A194V)	['A194V']	B	16.0	208.58888551560187	0.4869630155923983	2022-01-20_plate-1	E
pVER-IPTG-WT(A194V)	['A194V']	C	16.0	218.8410224180076	0.5482036911221108	2022-01-26_plate-1	E
pVER-IPTG-WT(A194V)	['A194V']	B	32.0	228.59792501801093	0.4942196069366989	2022-01-20_plate-1	E
pVER-IPTG-WT(A194V)	['A194V']	C	32.0	234.10815130389545	0.48844132516229244	2022-01-26_plate-1	E
pVER-IPTG-WT(A194V)	['A194V']	B	64.0	277.4967022398556	0.5362985473459747	2022-01-20_plate-1	E
pVER-IPTG-WT(A194V)	['A194V']	C	64.0	284.8406415563209	0.5619669118604634	2022-01-26_plate-1	E
pVER-IPTG-WT(A194V)	['A194V']	B	128.0	434.49631224115143	0.7300226110011857	2022-01-20_plate-1	E
pVER-IPTG-WT(A194V)	['A194V']	C	128.0	421.4110857267264	0.7018297053722807	2022-01-26_plate-1	E
pVER-IPTG-WT(A194V)	['A194V']	B	256.0	853.2018733886827	1.248080104553259	2022-01-20_plate-1	E
pVER-IPTG-WT(A194V)	['A194V']	C	256.0	813.9362607035443	1.2106676493336122	2022-01-26_plate-1	E
pVER-IPTG-WT(A194V)	['A194V']	B	512.0	2000.1974642916227	2.98409857258063	2022-01-20_plate-1	E
pVER-IPTG-WT(A194V)	['A194V']	C	512.0	1895.4860470711028	2.893407537448339	2022-01-26_plate-1	E
pVER-IPTG-WT(A194V)	['A194V']	B	1024.0	4932.661817569583	7.999779945118461	2022-01-20_plate-1	E
pVER-IPTG-WT(A194V)	['A194V']	C	1024.0	4618.305835973794	7.32231702660847	2022-01-26_plate-1	E
pVER-IPTG-WT(A194V)	['A194V']	B	2048.0	10055.744093221543	14.5625517642258	2022-01-20_plate-1	E
pVER-IPTG-WT(A194V)	['A194V']	C	2048.0	9578.764557415561	15.40200886345588	2022-01-26_plate-1	E
pVER-IPTG-WT(A82G)	['A82G']	A	0.0	391.11751707994017	1.68623814826427	2021-01-17_plate-2	F
pVER-IPTG-WT(A82G)	['A82G']	B	0.0	391.8291451182008	1.848381671391291	2021-01-20_plate-1	G
pVER-IPTG-WT(A82G)	['A82G']	B	0.0	379.38256151301226	1.6870900744367996	2021-01-31_plate-1	G
pVER-IPTG-WT(A82G)	['A82G']	A	2.0	451.6857944246077	1.8274139805612706	2021-01-17_plate-2	F
pVER-IPTG-WT(A82G)	['A82G']	B	2.0	445.2995964617344	1.999696753957791	2021-01-20_plate-1	G
pVER-IPTG-WT(A82G)	['A82G']	A	4.0	507.2834127662297	1.9207583435473057	2021-01-17_plate-2	F
pVER-IPTG-WT(A82G)	['A82G']	B	4.0	515.0109150305237	2.0758116554208526	2021-01-20_plate-1	G
pVER-IPTG-WT(A82G)	['A82G']	A	8.0	622.3882838670849	2.416811084789807	2021-01-17_plate-2	F
pVER-IPTG-WT(A82G)	['A82G']	B	8.0	634.4917925184336	2.3800745204532894	2021-01-20_plate-1	G
pVER-IPTG-WT(A82G)	['A82G']	A	16.0	884.5358417371943	2.9302422377874384	2021-01-17_plate-2	F
pVER-IPTG-WT(A82G)	['A82G']	B	16.0	885.9026075172828	3.232270833305686	2021-01-20_plate-1	G
pVER-IPTG-WT(A82G)	['A82G']	A	32.0	1442.7311203740608	6.0399950482309706	2021-01-17_plate-2	F
pVER-IPTG-WT(A82G)	['A82G']	B	32.0	1461.4107762245233	4.995573126432285	2021-01-20_plate-1	G
pVER-IPTG-WT(A82G)	['A82G']	A	64.0	2738.606524372706	9.176458306453856	2021-01-17_plate-2	F
pVER-IPTG-WT(A82G)	['A82G']	B	64.0	2779.579129071147	9.527985553424957	2021-01-20_plate-1	G
pVER-IPTG-WT(A82G)	['A82G']	A	128.0	5531.102816319885	18.43916025894977	2021-01-17_plate-2	F
pVER-IPTG-WT(A82G)	['A82G']	B	128.0	5466.8631761766455	19.469392777194226	2021-01-20_plate-1	G
pVER-IPTG-WT(A82G)	['A82G']	B	128.0	5118.787145838464	23.591353555209718	2021-01-31_plate-1	G
pVER-IPTG-WT(A82G)	['A82G']	A	256.0	9947.035896123674	33.98193104100987	2021-01-17_plate-2	F
pVER-IPTG-WT(A82G)	['A82G']	B	256.0	10483.340596147153	34.423321068033374	2021-01-20_plate-1	G
pVER-IPTG-WT(A82G)	['A82G']	B	256.0	10119.417737585834	32.54459138097657	2021-01-31_plate-1	G
pVER-IPTG-WT(A82G)	['A82G']	A	512.0	15836.159612914023	46.85220883381126	2021-01-17_plate-2	F
pVER-IPTG-WT(A82G)	['A82G']	B	512.0	16704.43736681697	51.73974959543346	2021-01-20_plate-1	G
pVER-IPTG-WT(A82G)	['A82G']	B	512.0	15178.903043025199	47.34684378713932	2021-01-31_plate-1	G
pVER-IPTG-WT(A82G)	['A82G']	A	1024.0	20133.22292733596	62.45439929305942	2021-01-17_plate-2	F
pVER-IPTG-WT(A82G)	['A82G']	B	1024.0	21861.04144691053	68.08729555233188	2021-01-20_plate-1	G
pVER-IPTG-WT(A82G)	['A82G']	B	1024.0	19950.463128342963	62.8623783533459	2021-01-31_plate-1	G
pVER-IPTG-WT(A82G)	['A82G']	A	2048.0	23223.36102170199	69.44065873152655	2021-01-17_plate-2	F
pVER-IPTG-WT(A82G)	['A82G']	B	2048.0	24329.369075072485	78.17715840354285	2021-01-20_plate-1	G
pVER-IPTG-WT(A82G)	['A82G']	B	2048.0	22900.670576164095	67.56215453298454	2021-01-31_plate-1	G
pVER-IPTG-WT(A82G)	['A82G']	B	4096.0	24363.576945756224	73.77697984203459	2021-01-31_plate-1	G
pVER-IPTG-WT(A82G)	['A82G']	B	8192.0	25395.77283884533	74.15488365195026	2021-01-31_plate-1	G
pVER-IPTG-WT(A82G)	['A82G']	B	16384.0	26060.707274463464	81.25622411036582	2021-01-31_plate-1	G
pVER-IPTG-WT(A82G)	['A82G']	B	32768.0	26526.735209571798	82.79236446532293	2021-01-31_plate-1	G
pVER-IPTG-WT(A82G)	['A82G']	B	65536.0	26260.34988778692	93.91521232271715	2021-01-31_plate-1	G
pVER-IPTG-WT(A82V)	['A82V']	A	0.0	191.24140483981475	1.1730555785681231	2021-01-18_plate-2	E
pVER-IPTG-WT(A82V)	['A82V']	B	0.0	206.48886456215843	1.2004216345239336	2021-01-27_plate-1	B
pVER-IPTG-WT(A82V)	['A82V']	A	2.0	272.9114186231544	1.5080888137684008	2021-01-18_plate-2	E
pVER-IPTG-WT(A82V)	['A82V']	B	2.0	280.76462411212947	1.501601830520384	2021-01-27_plate-1	B
pVER-IPTG-WT(A82V)	['A82V']	A	4.0	388.0333073989182	1.8202584533984825	2021-01-18_plate-2	E
pVER-IPTG-WT(A82V)	['A82V']	B	4.0	396.1793869479135	1.8068516304463225	2021-01-27_plate-1	B
pVER-IPTG-WT(A82V)	['A82V']	A	8.0	701.8595690361002	2.937681779281413	2021-01-18_plate-2	E
pVER-IPTG-WT(A82V)	['A82V']	B	8.0	682.4662619714209	2.7606293081627116	2021-01-27_plate-1	B
pVER-IPTG-WT(A82V)	['A82V']	A	16.0	1578.7451748901856	5.7379377479911176	2021-01-18_plate-2	E
pVER-IPTG-WT(A82V)	['A82V']	B	16.0	1392.9432993679977	5.559271309084657	2021-01-27_plate-1	B
pVER-IPTG-WT(A82V)	['A82V']	A	32.0	3685.3902288109844	13.739532448274726	2021-01-18_plate-2	E
pVER-IPTG-WT(A82V)	['A82V']	B	32.0	3331.1138336152867	12.858856651548054	2021-01-27_plate-1	B
pVER-IPTG-WT(A82V)	['A82V']	A	64.0	7545.8874164812905	27.176648309868856	2021-01-18_plate-2	E
pVER-IPTG-WT(A82V)	['A82V']	B	64.0	6766.508958409443	26.56861599928528	2021-01-27_plate-1	B
pVER-IPTG-WT(A82V)	['A82V']	A	128.0	12809.498925839229	41.01182059312919	2021-01-18_plate-2	E
pVER-IPTG-WT(A82V)	['A82V']	B	128.0	11188.026711426804	41.76586331362218	2021-01-27_plate-1	B
pVER-IPTG-WT(A82V)	['A82V']	A	256.0	15541.229014557774	50.27773639284878	2021-01-18_plate-2	E
pVER-IPTG-WT(A82V)	['A82V']	B	256.0	14654.116735331725	47.861808522821	2021-01-27_plate-1	B
pVER-IPTG-WT(A82V)	['A82V']	A	512.0	17984.76232317367	50.14094811140026	2021-01-18_plate-2	E
pVER-IPTG-WT(A82V)	['A82V']	B	512.0	16288.874391878971	52.16206776130556	2021-01-27_plate-1	B
pVER-IPTG-WT(A82V)	['A82V']	A	1024.0	18917.491693924738	52.702046826998185	2021-01-18_plate-2	E
pVER-IPTG-WT(A82V)	['A82V']	B	1024.0	16724.427283190005	51.704650698958076	2021-01-27_plate-1	B
pVER-IPTG-WT(A82V)	['A82V']	A	2048.0	19178.75265326497	60.632211445757065	2021-01-18_plate-2	E
pVER-IPTG-WT(A82V)	['A82V']	B	2048.0	16180.338953144734	49.79006335369015	2021-01-27_plate-1	B
pVER-IPTG-WT(D130E)	['D130E']	D	0.0	237.62122843155456	0.5051849101229673	2022-01-26_plate-1	G
pVER-IPTG-WT(D130E)	['D130E']	F	0.0	239.12444143343254	0.5276424241733455	2022-01-26_plate-2	B
pVER-IPTG-WT(D130E)	['D130E']	E	0.0	245.61122802351048	0.5372165202893605	2022-02-01_plate-1	C
pVER-IPTG-WT(D130E)	['D130E']	D	2.0	361.4274806044932	0.6501458062853345	2022-01-26_plate-1	G
pVER-IPTG-WT(D130E)	['D130E']	F	2.0	361.9949898933642	0.6725896972921824	2022-01-26_plate-2	B
pVER-IPTG-WT(D130E)	['D130E']	E	2.0	359.9924551268389	0.636688538162254	2022-02-01_plate-1	C
pVER-IPTG-WT(D130E)	['D130E']	D	4.0	531.8719174998083	0.8438918241920074	2022-01-26_plate-1	G
pVER-IPTG-WT(D130E)	['D130E']	F	4.0	525.0893512388362	0.8647284470561947	2022-01-26_plate-2	B
pVER-IPTG-WT(D130E)	['D130E']	E	4.0	478.62514044667915	0.8863446044673124	2022-02-01_plate-1	C
pVER-IPTG-WT(D130E)	['D130E']	D	8.0	960.6428503374292	1.4085888231160357	2022-01-26_plate-1	G
pVER-IPTG-WT(D130E)	['D130E']	F	8.0	956.3046803151213	1.3821284039969097	2022-01-26_plate-2	B
pVER-IPTG-WT(D130E)	['D130E']	E	8.0	793.8073843125309	1.2863178862638425	2022-02-01_plate-1	C
pVER-IPTG-WT(D130E)	['D130E']	D	16.0	2212.4718435517507	3.2841479981119073	2022-01-26_plate-1	G
pVER-IPTG-WT(D130E)	['D130E']	F	16.0	2172.8993514072326	3.3297800206438266	2022-01-26_plate-2	B
pVER-IPTG-WT(D130E)	['D130E']	E	16.0	1656.1545114754847	2.6598283266743388	2022-02-01_plate-1	C
pVER-IPTG-WT(D130E)	['D130E']	D	32.0	5496.656972856807	7.720487552337476	2022-01-26_plate-1	G
pVER-IPTG-WT(D130E)	['D130E']	F	32.0	5563.117570368932	8.111556135123763	2022-01-26_plate-2	B
pVER-IPTG-WT(D130E)	['D130E']	E	32.0	3934.856980429791	6.4356631745974875	2022-02-01_plate-1	C
pVER-IPTG-WT(D130E)	['D130E']	D	64.0	12355.155338926048	16.728269174424057	2022-01-26_plate-1	G
pVER-IPTG-WT(D130E)	['D130E']	F	64.0	12240.365930172753	16.64323970192886	2022-01-26_plate-2	B
pVER-IPTG-WT(D130E)	['D130E']	E	64.0	12235.493881073406	18.034549703077754	2022-02-01_plate-1	C
pVER-IPTG-WT(D130E)	['D130E']	D	128.0	20607.27316454411	25.731703824120725	2022-01-26_plate-1	G
pVER-IPTG-WT(D130E)	['D130E']	F	128.0	20385.461962745685	25.320571621883403	2022-01-26_plate-2	B
pVER-IPTG-WT(D130E)	['D130E']	E	128.0	20508.230064311232	26.720307194376574	2022-02-01_plate-1	C
pVER-IPTG-WT(D130E)	['D130E']	D	256.0	25738.56959837912	32.461625731452365	2022-01-26_plate-1	G
pVER-IPTG-WT(D130E)	['D130E']	F	256.0	26197.86802603507	31.705781199039812	2022-01-26_plate-2	B
pVER-IPTG-WT(D130E)	['D130E']	E	256.0	26818.84973019739	35.67446730031404	2022-02-01_plate-1	C
pVER-IPTG-WT(D130E)	['D130E']	D	512.0	27982.942708904557	32.54332039579981	2022-01-26_plate-1	G
pVER-IPTG-WT(D130E)	['D130E']	F	512.0	29023.918611775116	33.82295925860615	2022-01-26_plate-2	B
pVER-IPTG-WT(D130E)	['D130E']	E	512.0	27977.841056784455	32.22085588830428	2022-02-01_plate-1	C
pVER-IPTG-WT(D130E)	['D130E']	D	1024.0	27971.20906259163	34.23163461305896	2022-01-26_plate-1	G
pVER-IPTG-WT(D130E)	['D130E']	F	1024.0	29299.211050727296	36.61577784514206	2022-01-26_plate-2	B
pVER-IPTG-WT(D130E)	['D130E']	E	1024.0	29359.73214630799	38.40372506237671	2022-02-01_plate-1	C
pVER-IPTG-WT(D130E)	['D130E']	D	2048.0	28254.49487153332	35.93689003290017	2022-01-26_plate-1	G
pVER-IPTG-WT(D130E)	['D130E']	F	2048.0	30762.66402115115	33.33095339341196	2022-01-26_plate-2	B
pVER-IPTG-WT(D130E)	['D130E']	E	2048.0	29283.356986752024	35.68494519130591	2022-02-01_plate-1	C
pVER-IPTG-WT(D88G)	['D88G']	A	0.0	148.8724532182519	1.2454739462373603	2020-11-16_plate-2	F
pVER-IPTG-WT(D88G)	['D88G']	B	0.0	139.17998257305453	0.9807537269803706	2021-01-16_plate-1	C
pVER-IPTG-WT(D88G)	['D88G']	B	0.0	161.79590272251318	1.1216326926259863	2021-01-21_plate-1	F
pVER-IPTG-WT(D88G)	['D88G']	A	0.0	155.5059435089802	1.0162741086572946	2021-02-01_plate-1	C
pVER-IPTG-WT(D88G)	['D88G']	A	2.0	150.92193185959522	1.1613631920377945	2020-11-16_plate-2	F
pVER-IPTG-WT(D88G)	['D88G']	B	2.0	140.61667615355924	1.0301476045699762	2021-01-16_plate-1	C
pVER-IPTG-WT(D88G)	['D88G']	A	4.0	153.99370473070562	1.2384653100891898	2020-11-16_plate-2	F
pVER-IPTG-WT(D88G)	['D88G']	B	4.0	143.9080171374223	1.0230035404691245	2021-01-16_plate-1	C
pVER-IPTG-WT(D88G)	['D88G']	A	8.0	158.86503035186334	1.2204511011542207	2020-11-16_plate-2	F
pVER-IPTG-WT(D88G)	['D88G']	B	8.0	150.06617661009744	1.047802593640986	2021-01-16_plate-1	C
pVER-IPTG-WT(D88G)	['D88G']	A	16.0	178.23289236605547	1.294735514231472	2020-11-16_plate-2	F
pVER-IPTG-WT(D88G)	['D88G']	B	16.0	169.59270352563544	1.1512472340173796	2021-01-16_plate-1	C
pVER-IPTG-WT(D88G)	['D88G']	A	32.0	239.31533624723053	1.7111775721303133	2020-11-16_plate-2	F
pVER-IPTG-WT(D88G)	['D88G']	B	32.0	240.87978341113427	1.3598485647634322	2021-01-16_plate-1	C
pVER-IPTG-WT(D88G)	['D88G']	A	64.0	482.13480047117895	2.522902634152187	2020-11-16_plate-2	F
pVER-IPTG-WT(D88G)	['D88G']	B	64.0	488.1498728594481	2.1496976415840257	2021-01-16_plate-1	C
pVER-IPTG-WT(D88G)	['D88G']	A	128.0	1080.8760001051546	5.427663468784364	2020-11-16_plate-2	F
pVER-IPTG-WT(D88G)	['D88G']	B	128.0	1173.7902647033286	4.402559552953141	2021-01-16_plate-1	C
pVER-IPTG-WT(D88G)	['D88G']	B	128.0	1045.498226777136	4.455122842069231	2021-01-21_plate-1	F
pVER-IPTG-WT(D88G)	['D88G']	A	128.0	1002.8151088981969	4.047322754243546	2021-02-01_plate-1	C
pVER-IPTG-WT(D88G)	['D88G']	A	256.0	2224.6709876029163	11.554174735971719	2020-11-16_plate-2	F
pVER-IPTG-WT(D88G)	['D88G']	B	256.0	2530.4531903280076	8.740752716955887	2021-01-16_plate-1	C
pVER-IPTG-WT(D88G)	['D88G']	B	256.0	2222.817264819355	8.261073662221612	2021-01-21_plate-1	F
pVER-IPTG-WT(D88G)	['D88G']	A	256.0	2200.2912847751745	7.6372803904481845	2021-02-01_plate-1	C
pVER-IPTG-WT(D88G)	['D88G']	A	512.0	3804.1882610152084	17.44625641091554	2020-11-16_plate-2	F
pVER-IPTG-WT(D88G)	['D88G']	B	512.0	4263.1002978070255	14.558551516387046	2021-01-16_plate-1	C
pVER-IPTG-WT(D88G)	['D88G']	B	512.0	3893.4612151412593	12.60332438929926	2021-01-21_plate-1	F
pVER-IPTG-WT(D88G)	['D88G']	A	512.0	3779.6856819251125	13.455891594348692	2021-02-01_plate-1	C
pVER-IPTG-WT(D88G)	['D88G']	A	1024.0	5035.269958242828	24.502394887405796	2020-11-16_plate-2	F
pVER-IPTG-WT(D88G)	['D88G']	B	1024.0	5849.364588214218	19.1913221042371	2021-01-16_plate-1	C
pVER-IPTG-WT(D88G)	['D88G']	B	1024.0	5485.881889240506	17.54275787377959	2021-01-21_plate-1	F
pVER-IPTG-WT(D88G)	['D88G']	A	1024.0	5267.690184700174	17.5957060206859	2021-02-01_plate-1	C
pVER-IPTG-WT(D88G)	['D88G']	A	2048.0	5896.325658929366	28.280369431427683	2020-11-16_plate-2	F
pVER-IPTG-WT(D88G)	['D88G']	B	2048.0	6863.029975488825	23.02026507050763	2021-01-16_plate-1	C
pVER-IPTG-WT(D88G)	['D88G']	B	2048.0	6358.183803222828	20.263425418518214	2021-01-21_plate-1	F
pVER-IPTG-WT(D88G)	['D88G']	A	2048.0	6229.404792008306	19.99826234446894	2021-02-01_plate-1	C
pVER-IPTG-WT(D88G)	['D88G']	B	4096.0	6963.9074291526185	22.11008412126482	2021-01-21_plate-1	F
pVER-IPTG-WT(D88G)	['D88G']	A	4096.0	6825.599001819386	21.088058132107587	2021-02-01_plate-1	C
pVER-IPTG-WT(D88G)	['D88G']	B	8192.0	7385.230591287315	26.114535381269008	2021-01-21_plate-1	F
pVER-IPTG-WT(D88G)	['D88G']	A	8192.0	6856.197161998089	25.49870117677857	2021-02-01_plate-1	C
pVER-IPTG-WT(D88G)	['D88G']	B	16384.0	7772.315872541345	23.83973288816153	2021-01-21_plate-1	F
pVER-IPTG-WT(D88G)	['D88G']	A	16384.0	7100.808237660486	22.771276697464426	2021-02-01_plate-1	C
pVER-IPTG-WT(D88G)	['D88G']	B	32768.0	7714.448650830637	24.399140715260074	2021-01-21_plate-1	F
pVER-IPTG-WT(D88G)	['D88G']	A	32768.0	6921.986896056416	22.549482035772108	2021-02-01_plate-1	C
pVER-IPTG-WT(D88G)	['D88G']	B	65536.0	7750.087322989519	28.76014420317495	2021-01-21_plate-1	F
pVER-IPTG-WT(D88G)	['D88G']	A	65536.0	6774.350886673442	23.46675971777794	2021-02-01_plate-1	C
pVER-IPTG-WT(D88N)	['D88N']	A	0.0	146.03585560566074	1.6643636832181683	2020-11-16_plate-2	B
pVER-IPTG-WT(D88N)	['D88N']	B	0.0	130.96861076887336	0.9867710068267339	2021-01-16_plate-1	E
pVER-IPTG-WT(D88N)	['D88N']	B	0.0	157.24342179971927	1.1146082498070187	2021-01-21_plate-1	D
pVER-IPTG-WT(D88N)	['D88N']	A	0.0	149.2493406894689	1.0121925344761065	2021-02-01_plate-1	B
pVER-IPTG-WT(D88N)	['D88N']	A	2.0	141.47327594862526	1.0942051025343325	2020-11-16_plate-2	B
pVER-IPTG-WT(D88N)	['D88N']	B	2.0	134.90970058452038	1.0224139951536564	2021-01-16_plate-1	E
pVER-IPTG-WT(D88N)	['D88N']	A	4.0	142.41037171966553	1.1578230377366565	2020-11-16_plate-2	B
pVER-IPTG-WT(D88N)	['D88N']	B	4.0	133.62577061468244	0.9765711387474549	2021-01-16_plate-1	E
pVER-IPTG-WT(D88N)	['D88N']	A	8.0	142.5049348692416	1.1195692445748098	2020-11-16_plate-2	B
pVER-IPTG-WT(D88N)	['D88N']	B	8.0	135.11786633572237	0.9910114322510496	2021-01-16_plate-1	E
pVER-IPTG-WT(D88N)	['D88N']	A	16.0	146.6969978831101	1.1254656548234965	2020-11-16_plate-2	B
pVER-IPTG-WT(D88N)	['D88N']	B	16.0	141.64093885244378	1.0121777935915484	2021-01-16_plate-1	E
pVER-IPTG-WT(D88N)	['D88N']	A	32.0	162.80665765983812	1.2059156660810202	2020-11-16_plate-2	B
pVER-IPTG-WT(D88N)	['D88N']	B	32.0	156.49229036774048	1.0693250561992265	2021-01-16_plate-1	E
pVER-IPTG-WT(D88N)	['D88N']	A	64.0	210.17666568515222	1.3572501593072317	2020-11-16_plate-2	B
pVER-IPTG-WT(D88N)	['D88N']	B	64.0	215.7133377755873	1.274976592909368	2021-01-16_plate-1	E
pVER-IPTG-WT(D88N)	['D88N']	A	128.0	362.2677353533706	1.694919891967749	2020-11-16_plate-2	B
pVER-IPTG-WT(D88N)	['D88N']	B	128.0	391.22566897323804	1.8706929500871194	2021-01-16_plate-1	E
pVER-IPTG-WT(D88N)	['D88N']	B	128.0	392.757521921295	1.8594600544996565	2021-01-21_plate-1	D
pVER-IPTG-WT(D88N)	['D88N']	A	128.0	367.3044829304068	1.7345346016355354	2021-02-01_plate-1	B
pVER-IPTG-WT(D88N)	['D88N']	A	256.0	708.0215744482057	2.6060684608682263	2020-11-16_plate-2	B
pVER-IPTG-WT(D88N)	['D88N']	B	256.0	801.9440349951853	3.018533579912765	2021-01-16_plate-1	E
pVER-IPTG-WT(D88N)	['D88N']	B	256.0	784.2974054271282	2.9615286702971	2021-01-21_plate-1	D
pVER-IPTG-WT(D88N)	['D88N']	A	256.0	665.3670437245355	2.2809306630230255	2021-02-01_plate-1	B
pVER-IPTG-WT(D88N)	['D88N']	A	512.0	1135.9030523083045	6.431784126724711	2020-11-16_plate-2	B
pVER-IPTG-WT(D88N)	['D88N']	B	512.0	1454.3172213124951	4.909090861718808	2021-01-16_plate-1	E
pVER-IPTG-WT(D88N)	['D88N']	B	512.0	1437.391565784178	5.3377967576121685	2021-01-21_plate-1	D
pVER-IPTG-WT(D88N)	['D88N']	A	512.0	1310.7317515018103	4.158512457040907	2021-02-01_plate-1	B
pVER-IPTG-WT(D88N)	['D88N']	A	1024.0	1750.6704923481957	7.274105435124862	2020-11-16_plate-2	B
pVER-IPTG-WT(D88N)	['D88N']	B	1024.0	2166.1736611530396	6.748776865917012	2021-01-16_plate-1	E
pVER-IPTG-WT(D88N)	['D88N']	B	1024.0	2199.5465555252777	6.59388086548727	2021-01-21_plate-1	D
pVER-IPTG-WT(D88N)	['D88N']	A	1024.0	1914.3410711936615	5.9315002674095965	2021-02-01_plate-1	B
pVER-IPTG-WT(D88N)	['D88N']	A	2048.0	2172.4827136545314	6.808400330791564	2020-11-16_plate-2	B
pVER-IPTG-WT(D88N)	['D88N']	B	2048.0	2653.469058091583	8.930590512322647	2021-01-16_plate-1	E
pVER-IPTG-WT(D88N)	['D88N']	B	2048.0	2715.5937540179293	8.207551865028229	2021-01-21_plate-1	D
pVER-IPTG-WT(D88N)	['D88N']	A	2048.0	2410.9978684170196	7.066703039046302	2021-02-01_plate-1	B
pVER-IPTG-WT(D88N)	['D88N']	B	4096.0	3111.4477745559375	8.904805261185112	2021-01-21_plate-1	D
pVER-IPTG-WT(D88N)	['D88N']	A	4096.0	2686.9975284882403	7.721046488692568	2021-02-01_plate-1	B
pVER-IPTG-WT(D88N)	['D88N']	B	8192.0	3259.237615633269	9.343613750964675	2021-01-21_plate-1	D
pVER-IPTG-WT(D88N)	['D88N']	A	8192.0	2820.04586370094	8.736117771452273	2021-02-01_plate-1	B
pVER-IPTG-WT(D88N)	['D88N']	B	16384.0	3372.1073734378433	10.081621629607087	2021-01-21_plate-1	D
pVER-IPTG-WT(D88N)	['D88N']	A	16384.0	2882.5076805974645	8.524181204623034	2021-02-01_plate-1	B
pVER-IPTG-WT(D88N)	['D88N']	B	32768.0	3403.9541475089263	9.816262364779913	2021-01-21_plate-1	D
pVER-IPTG-WT(D88N)	['D88N']	A	32768.0	2853.5442442172803	8.830587634805081	2021-02-01_plate-1	B
pVER-IPTG-WT(D88N)	['D88N']	B	65536.0	3358.655413701357	10.571432343614585	2021-01-21_plate-1	D
pVER-IPTG-WT(D88N)	['D88N']	A	65536.0	2799.8804105492027	9.47973127393928	2021-02-01_plate-1	B
pVER-IPTG-WT(F161L)	['F161L']	A	0.0	184.1545125003783	1.16881228847469	2021-01-18_plate-1	D
pVER-IPTG-WT(F161L)	['F161L']	B	0.0	193.92850301520406	1.3250481571271129	2021-01-20_plate-1	F
pVER-IPTG-WT(F161L)	['F161L']	B	0.0	210.55937723012275	1.2965530912793064	2021-01-29_plate-1	D
pVER-IPTG-WT(F161L)	['F161L']	A	0.0	245.15297685052076	3.3937318944333508	2021-02-22_plate-1	C
pVER-IPTG-WT(F161L)	['F161L']	A	0.0	209.2767262850082	0.408503017615293	2022-06-01_plate-2	D
pVER-IPTG-WT(F161L)	['F161L']	A	2.0	193.8459197531294	1.1710699853051887	2021-01-18_plate-1	D
pVER-IPTG-WT(F161L)	['F161L']	B	2.0	207.20744633632174	1.2848467789884812	2021-01-20_plate-1	F
pVER-IPTG-WT(F161L)	['F161L']	A	4.0	201.8813752773957	1.1349881864853735	2021-01-18_plate-1	D
pVER-IPTG-WT(F161L)	['F161L']	B	4.0	209.97820521006443	1.3254328821221437	2021-01-20_plate-1	F
pVER-IPTG-WT(F161L)	['F161L']	A	8.0	214.6052927078639	1.2088576281721872	2021-01-18_plate-1	D
pVER-IPTG-WT(F161L)	['F161L']	B	8.0	227.61097964329906	1.3583247260473899	2021-01-20_plate-1	F
pVER-IPTG-WT(F161L)	['F161L']	A	16.0	252.9402176227368	1.3317082190767362	2021-01-18_plate-1	D
pVER-IPTG-WT(F161L)	['F161L']	B	16.0	258.6025259801841	1.488836962581044	2021-01-20_plate-1	F
pVER-IPTG-WT(F161L)	['F161L']	A	32.0	335.97389075981823	1.5555213328277315	2021-01-18_plate-1	D
pVER-IPTG-WT(F161L)	['F161L']	B	32.0	343.7429167747567	1.7420391365250443	2021-01-20_plate-1	F
pVER-IPTG-WT(F161L)	['F161L']	A	64.0	546.3849026256302	2.2105141084175064	2021-01-18_plate-1	D
pVER-IPTG-WT(F161L)	['F161L']	B	64.0	533.7374191681591	2.3749108630267695	2021-01-20_plate-1	F
pVER-IPTG-WT(F161L)	['F161L']	A	125.44	1004.1774547647203	1.5392708925646075	2022-06-01_plate-2	D
pVER-IPTG-WT(F161L)	['F161L']	A	128.0	1098.3608925243138	3.9336463453527495	2021-01-18_plate-1	D
pVER-IPTG-WT(F161L)	['F161L']	B	128.0	1033.2326003170313	4.06266407876211	2021-01-20_plate-1	F
pVER-IPTG-WT(F161L)	['F161L']	B	128.0	1079.58728973651	4.733333864441926	2021-01-29_plate-1	D
pVER-IPTG-WT(F161L)	['F161L']	A	128.0	1146.8059708032881	12.623859572806872	2021-02-22_plate-1	C
pVER-IPTG-WT(F161L)	['F161L']	A	250.88	2123.3521381345213	2.956646452519685	2022-06-01_plate-2	D
pVER-IPTG-WT(F161L)	['F161L']	A	256.0	2470.0263950752164	8.648900530411295	2021-01-18_plate-1	D
pVER-IPTG-WT(F161L)	['F161L']	B	256.0	2318.5651319083263	8.294105163836369	2021-01-20_plate-1	F
pVER-IPTG-WT(F161L)	['F161L']	B	256.0	2416.6161263811114	9.06483244007552	2021-01-29_plate-1	D
pVER-IPTG-WT(F161L)	['F161L']	A	256.0	2680.8465112161116	23.946981765124047	2021-02-22_plate-1	C
pVER-IPTG-WT(F161L)	['F161L']	A	501.76	4767.655681171986	6.664586241943202	2022-06-01_plate-2	D
pVER-IPTG-WT(F161L)	['F161L']	A	512.0	5202.512275988562	18.289094148354664	2021-01-18_plate-1	D
pVER-IPTG-WT(F161L)	['F161L']	B	512.0	5035.449676576781	18.04473675776207	2021-01-20_plate-1	F
pVER-IPTG-WT(F161L)	['F161L']	B	512.0	5181.115507786724	19.103060151439916	2021-01-29_plate-1	D
pVER-IPTG-WT(F161L)	['F161L']	A	512.0	6091.481272043777	52.85820130678855	2021-02-22_plate-1	C
pVER-IPTG-WT(F161L)	['F161L']	A	1003.52	9304.972027787817	12.929220188692252	2022-06-01_plate-2	D
pVER-IPTG-WT(F161L)	['F161L']	A	1024.0	9660.749680355271	34.105151416188725	2021-01-18_plate-1	D
pVER-IPTG-WT(F161L)	['F161L']	B	1024.0	9515.937982257472	34.66498373169927	2021-01-20_plate-1	F
pVER-IPTG-WT(F161L)	['F161L']	B	1024.0	9910.568829828237	36.08444741247017	2021-01-29_plate-1	D
pVER-IPTG-WT(F161L)	['F161L']	A	1024.0	11758.40166521543	92.85135028287462	2021-02-22_plate-1	C
pVER-IPTG-WT(F161L)	['F161L']	A	2007.04	14724.69218589428	18.688303443690224	2022-06-01_plate-2	D
pVER-IPTG-WT(F161L)	['F161L']	A	2048.0	13728.815698295564	49.22296783051266	2021-01-18_plate-1	D
pVER-IPTG-WT(F161L)	['F161L']	B	2048.0	14985.893238302182	51.28775662696268	2021-01-20_plate-1	F
pVER-IPTG-WT(F161L)	['F161L']	B	2048.0	15155.815768406832	51.64059780449276	2021-01-29_plate-1	D
pVER-IPTG-WT(F161L)	['F161L']	A	2048.0	17753.229749824866	169.01684007353367	2021-02-22_plate-1	C
pVER-IPTG-WT(F161L)	['F161L']	A	4014.08	18676.297369262487	22.84466428621305	2022-06-01_plate-2	D
pVER-IPTG-WT(F161L)	['F161L']	B	4096.0	19459.173612322236	62.195862441237665	2021-01-29_plate-1	D
pVER-IPTG-WT(F161L)	['F161L']	A	4096.0	23347.226930029203	184.08754618203852	2021-02-22_plate-1	C
pVER-IPTG-WT(F161L)	['F161L']	A	8028.16	21012.2726777355	26.755727861307165	2022-06-01_plate-2	D
pVER-IPTG-WT(F161L)	['F161L']	B	8192.0	21801.4062555187	69.37269396920601	2021-01-29_plate-1	D
pVER-IPTG-WT(F161L)	['F161L']	A	8192.0	26947.53835515152	247.83786706419218	2021-02-22_plate-1	C
pVER-IPTG-WT(F161L)	['F161L']	A	16056.32	23375.39859753684	26.570415126892218	2022-06-01_plate-2	D
pVER-IPTG-WT(F161L)	['F161L']	B	16384.0	23193.369031247097	70.48332579003447	2021-01-29_plate-1	D
pVER-IPTG-WT(F161L)	['F161L']	A	16384.0	27959.654466081887	231.22816139865304	2021-02-22_plate-1	C
pVER-IPTG-WT(F161L)	['F161L']	A	32112.64	24146.82326880279	29.91379573298687	2022-06-01_plate-2	D
pVER-IPTG-WT(F161L)	['F161L']	B	32768.0	23038.97235200487	72.89186697151928	2021-01-29_plate-1	D
pVER-IPTG-WT(F161L)	['F161L']	A	32768.0	28311.916244653337	227.3244120696178	2021-02-22_plate-1	C
pVER-IPTG-WT(F161L)	['F161L']	A	64225.28	24427.107625928882	33.865662468544336	2022-06-01_plate-2	D
pVER-IPTG-WT(F161L)	['F161L']	B	65536.0	22680.495084331335	72.65201031465604	2021-01-29_plate-1	D
pVER-IPTG-WT(F161L)	['F161L']	A	65536.0	26809.446494803724	286.31749037150075	2021-02-22_plate-1	C
pVER-IPTG-WT(F161S)	['F161S']	A	0.0	1308.6079836435806	7.631781133111066	2020-11-16_plate-1	G
pVER-IPTG-WT(F161S)	['F161S']	B	0.0	1184.0607251179958	4.811369604549423	2021-01-15_plate-2	F
pVER-IPTG-WT(F161S)	['F161S']	A	0.0	1099.1383059680497	3.9188349712060755	2021-01-17_plate-1	E
pVER-IPTG-WT(F161S)	['F161S']	A	2.0	2950.925302059275	12.135194617498028	2020-11-16_plate-1	G
pVER-IPTG-WT(F161S)	['F161S']	B	2.0	3232.3362358234253	14.671795822785349	2021-01-15_plate-2	F
pVER-IPTG-WT(F161S)	['F161S']	A	2.0	3193.08236408486	12.64879374668937	2021-01-17_plate-1	E
pVER-IPTG-WT(F161S)	['F161S']	A	4.0	4902.450156582827	17.924178160147402	2020-11-16_plate-1	G
pVER-IPTG-WT(F161S)	['F161S']	B	4.0	5970.4398803232825	22.362277044174846	2021-01-15_plate-2	F
pVER-IPTG-WT(F161S)	['F161S']	A	4.0	5808.549900030302	19.577120300411572	2021-01-17_plate-1	E
pVER-IPTG-WT(F161S)	['F161S']	A	8.0	8161.773280445105	52.65992734143643	2020-11-16_plate-1	G
pVER-IPTG-WT(F161S)	['F161S']	B	8.0	10966.097122043804	38.96229930557158	2021-01-15_plate-2	F
pVER-IPTG-WT(F161S)	['F161S']	A	8.0	10666.762789338332	34.39510668665075	2021-01-17_plate-1	E
pVER-IPTG-WT(F161S)	['F161S']	A	16.0	15501.943659216195	61.68434203635084	2020-11-16_plate-1	G
pVER-IPTG-WT(F161S)	['F161S']	B	16.0	17827.597383449833	67.53153243671939	2021-01-15_plate-2	F
pVER-IPTG-WT(F161S)	['F161S']	A	16.0	17898.561284804447	54.928006545226765	2021-01-17_plate-1	E
pVER-IPTG-WT(F161S)	['F161S']	A	32.0	21521.199243608906	122.59118064045776	2020-11-16_plate-1	G
pVER-IPTG-WT(F161S)	['F161S']	B	32.0	24669.052514444535	82.10030747394391	2021-01-15_plate-2	F
pVER-IPTG-WT(F161S)	['F161S']	A	32.0	23997.821193847936	73.85157951426356	2021-01-17_plate-1	E
pVER-IPTG-WT(F161S)	['F161S']	A	64.0	26981.611153838658	95.60101235599724	2020-11-16_plate-1	G
pVER-IPTG-WT(F161S)	['F161S']	B	64.0	27422.981744564855	96.28292326937192	2021-01-15_plate-2	F
pVER-IPTG-WT(F161S)	['F161S']	A	64.0	27311.926442455184	89.86983681281333	2021-01-17_plate-1	E
pVER-IPTG-WT(F161S)	['F161S']	A	128.0	28131.556287788248	111.97200812495535	2020-11-16_plate-1	G
pVER-IPTG-WT(F161S)	['F161S']	B	128.0	29141.98308488411	99.99066646797476	2021-01-15_plate-2	F
pVER-IPTG-WT(F161S)	['F161S']	A	128.0	27918.043550108763	90.83344087107199	2021-01-17_plate-1	E
pVER-IPTG-WT(F161S)	['F161S']	A	256.0	28951.476639682867	98.22153212662195	2020-11-16_plate-1	G
pVER-IPTG-WT(F161S)	['F161S']	B	256.0	29565.00460787093	90.86813980531709	2021-01-15_plate-2	F
pVER-IPTG-WT(F161S)	['F161S']	A	256.0	28453.83635947437	83.28392596245777	2021-01-17_plate-1	E
pVER-IPTG-WT(F161S)	['F161S']	A	512.0	28207.387234715818	161.85594586932237	2020-11-16_plate-1	G
pVER-IPTG-WT(F161S)	['F161S']	B	512.0	29271.691361665606	96.34518001578772	2021-01-15_plate-2	F
pVER-IPTG-WT(F161S)	['F161S']	A	512.0	28443.93026032673	87.06981665035215	2021-01-17_plate-1	E
pVER-IPTG-WT(F161S)	['F161S']	A	1024.0	28185.86512566932	141.7771614334461	2020-11-16_plate-1	G
pVER-IPTG-WT(F161S)	['F161S']	B	1024.0	29243.721744677303	104.47767938971262	2021-01-15_plate-2	F
pVER-IPTG-WT(F161S)	['F161S']	A	1024.0	28083.99130951278	94.5276546141102	2021-01-17_plate-1	E
pVER-IPTG-WT(F161S)	['F161S']	B	2048.0				F
pVER-IPTG-WT(F161S)	['F161S']	A	2048.0	29041.08064854276	99.90678212316199	2020-11-16_plate-1	G
pVER-IPTG-WT(F161S)	['F161S']	B	2048.0	29328.386724374323	89.47509600321933	2021-01-15_plate-2	F
pVER-IPTG-WT(F161S)	['F161S']	A	2048.0	28321.50445833479	86.10299607128675	2021-01-17_plate-1	E
pVER-IPTG-WT(F161V)	['F161V']	A	0.0	200.74020366259577	1.1717789164569854	2021-01-18_plate-1	G
pVER-IPTG-WT(F161V)	['F161V']	B	0.0	207.53078338164553	1.3473169657273325	2021-01-20_plate-2	D
pVER-IPTG-WT(F161V)	['F161V']	B	0.0	210.31175351812985	1.207473273609908	2021-01-29_plate-1	E
pVER-IPTG-WT(F161V)	['F161V']	A	2.0	220.01653848656537	1.2828366934289461	2021-01-18_plate-1	G
pVER-IPTG-WT(F161V)	['F161V']	B	2.0	222.71406029114118	1.41779851305039	2021-01-20_plate-2	D
pVER-IPTG-WT(F161V)	['F161V']	A	4.0	241.65428178354176	1.3845231297596032	2021-01-18_plate-1	G
pVER-IPTG-WT(F161V)	['F161V']	B	4.0	240.59318566481454	1.4489345265299702	2021-01-20_plate-2	D
pVER-IPTG-WT(F161V)	['F161V']	A	8.0	283.7757209498977	1.4941667612809868	2021-01-18_plate-1	G
pVER-IPTG-WT(F161V)	['F161V']	B	8.0	279.772811099057	1.6019997477977397	2021-01-20_plate-2	D
pVER-IPTG-WT(F161V)	['F161V']	A	16.0	414.21274372554456	1.9701788549490953	2021-01-18_plate-1	G
pVER-IPTG-WT(F161V)	['F161V']	B	16.0	385.91175082373377	2.00718676938474	2021-01-20_plate-2	D
pVER-IPTG-WT(F161V)	['F161V']	A	32.0	768.7683831588788	3.2581706334144815	2021-01-18_plate-1	G
pVER-IPTG-WT(F161V)	['F161V']	B	32.0	713.197871107779	3.0332628583670385	2021-01-20_plate-2	D
pVER-IPTG-WT(F161V)	['F161V']	A	64.0	1871.9130974627872	7.401633634313733	2021-01-18_plate-1	G
pVER-IPTG-WT(F161V)	['F161V']	B	64.0	1569.3609283461599	6.671891057681885	2021-01-20_plate-2	D
pVER-IPTG-WT(F161V)	['F161V']	A	128.0	4844.076548107957	19.833190382091257	2021-01-18_plate-1	G
pVER-IPTG-WT(F161V)	['F161V']	B	128.0	4237.702549103869	16.75233807813691	2021-01-20_plate-2	D
pVER-IPTG-WT(F161V)	['F161V']	B	128.0	4405.618401731518	24.051857116332567	2021-01-29_plate-1	E
pVER-IPTG-WT(F161V)	['F161V']	A	256.0	10925.18977381501	40.400514561297946	2021-01-18_plate-1	G
pVER-IPTG-WT(F161V)	['F161V']	B	256.0	9689.065773097687	37.39376526331351	2021-01-20_plate-2	D
pVER-IPTG-WT(F161V)	['F161V']	B	256.0	9686.66071141027	36.6298948823316	2021-01-29_plate-1	E
pVER-IPTG-WT(F161V)	['F161V']	A	512.0	17999.51672127124	66.01966980709179	2021-01-18_plate-1	G
pVER-IPTG-WT(F161V)	['F161V']	B	512.0	17687.463541736175	61.84641007899487	2021-01-20_plate-2	D
pVER-IPTG-WT(F161V)	['F161V']	B	512.0	18989.885247015627	70.5824589362009	2021-01-29_plate-1	E
pVER-IPTG-WT(F161V)	['F161V']	A	1024.0	22156.244962657962	84.9763740649734	2021-01-18_plate-1	G
pVER-IPTG-WT(F161V)	['F161V']	B	1024.0	23440.818416263417	104.6893578323627	2021-01-20_plate-2	D
pVER-IPTG-WT(F161V)	['F161V']	B	1024.0	25284.825289143926	101.6982875466629	2021-01-29_plate-1	E
pVER-IPTG-WT(F161V)	['F161V']	A	2048.0	24767.876672181395	89.80238692399199	2021-01-18_plate-1	G
pVER-IPTG-WT(F161V)	['F161V']	B	2048.0	26456.551454160148	107.06050178989709	2021-01-20_plate-2	D
pVER-IPTG-WT(F161V)	['F161V']	B	2048.0	25136.56932245851	85.59661645148272	2021-01-29_plate-1	E
pVER-IPTG-WT(F161V)	['F161V']	B	4096.0	28737.21209047198	96.74985640637055	2021-01-29_plate-1	E
pVER-IPTG-WT(F161V)	['F161V']	B	8192.0	29911.112245595625	98.34663476984176	2021-01-29_plate-1	E
pVER-IPTG-WT(F161V)	['F161V']	B	16384.0	30145.532328796373	99.54547135220376	2021-01-29_plate-1	E
pVER-IPTG-WT(F161V)	['F161V']	B	32768.0	29543.244005418317	92.58836777494606	2021-01-29_plate-1	E
pVER-IPTG-WT(F161V)	['F161V']	B	65536.0	28101.05472845593	94.74704740314628	2021-01-29_plate-1	E
pVER-IPTG-WT(G200C)	['G200C']	A	0.0	211.9572257245077	0.6525007991836169	2021-09-10_plate-1	B
pVER-IPTG-WT(G200C)	['G200C']	B	0.0	212.73474873405806	0.693097124517085	2021-09-10_plate-1	C
pVER-IPTG-WT(G200C)	['G200C']	C	0.0	224.7841887278216	0.5731202945756292	2021-10-13_plate-2	C
pVER-IPTG-WT(G200C)	['G200C']	A	0.0	210.0360133957734	0.4059522321263072	2022-05-10_plate-1	E
pVER-IPTG-WT(G200C)	['G200C']	A	2.0	224.02198930961796	0.7340212312400084	2021-09-10_plate-1	B
[truncated: 2,104 more rows]
