# Supplementary material for: Precision engineering of biological function with large-scale measurements and machine learning
Source: PLoS One. 2023 Mar 29;18(3):e0283548. doi: 10.1371/journal.pone.0283548 (PMC10057847; doi:10.1371/journal.pone.0283548)
Supplement: S2 Table — Data is in comma-separated value (csv) format. Column definitions: variant: the name of the plasmid variant used for the cytometry measurements; mutation_codes: a list of amino acid substitutions relative to the wild-type LacI sequence; log_g0: the base-10 logarithm of G0 (in MEF); log_g0_err: the estimated uncertainty of log10(G0); log_ginf: the base-10 logarithm of G∞ (in MEF); log_ginf_err: the estimated uncertainty of log10(G∞); log_ec50: the base-10 logarithm of EC50 (in μmol/L); log_ec50_err: the estimated uncertainty of log10(EC50); n: the Hill coefficient, n; n_err: the estimated uncertainty of n. All parameter values are given as the posterior mean and uncertainties are one standard deviation of the posterior distribution from the Bayesian parameter estimation. (CSV) [file pone.0283548.s003.csv]

variant	mutation_codes	log_g0	log_g0_err	log_ginf	log_ginf_err	log_ec50	log_ec50_err	n	n_err
pVER-IPTG-001	['Q55H', 'D130E', 'V192A', 'T258I', 'D267N', 'Y273H', 'N333I']	4.401883590091795	0.006321999446113568	3.6814054262636153	0.016410076251217393	2.888574834520911	0.02747086598072423	1.3879486730537818	0.09732051827004048
pVER-IPTG-002	['V96E', 'T154I', 'S158R', 'V238D', 'M254I', 'V264I']	4.47914578343471	0.01000772776142972	3.190233725342479	0.02990038710776459	2.3665225471107827	0.02930517588216217	1.3735210854901425	0.06692635458187815
pVER-IPTG-002(S70R)	['S70R', 'V96E', 'T154I', 'S158R', 'V238D', 'M254I', 'V264I']	4.516112305529905	0.0060723247361785596	3.395944058602927	0.02636483073861286	3.671398141858141	0.017868792005290065	2.996842738375092	0.23180446092423762
pVER-IPTG-002(V136E)	['V96E', 'V136E', 'T154I', 'S158R', 'V238D', 'M254I', 'V264I']	4.551137895575264	0.0011046266651884358	1.9242695592964962	1.1492120487083832	5.666301289995765	0.2050178083193596	2.0884068629415644	0.6063845830431448
pVER-IPTG-002(V80L)	['V80L', 'V96E', 'T154I', 'S158R', 'V238D', 'M254I', 'V264I']	4.206847593383922	0.015698716740239843	3.0664555913038773	0.030654463663741777	1.6784225421675123	0.055443883105420984	1.1567332059897857	0.08484393001497463
pVER-IPTG-003	['V52M', 'H74Y', 'V119I', 'G200V', 'R207H', 'L262M', 'K290R', 'Q306H', 'A337V', 'Q352*']	4.50808078617282	0.018615067212042632	3.5728418572116203	0.05405722550021658	2.2096417399850896	0.07915768519811679	0.7133076731450996	0.07775674514852436
pVER-IPTG-004	['A87P', 'V301M', 'E357G']	4.509754765296907	0.007353754714779305	3.619315849983894	0.013552140421555434	2.3691750112833576	0.023896890068556956	1.1825786420941775	0.05320688459398208
pVER-IPTG-004(S70R)	['S70R', 'A87P', 'V301M', 'E357G']	4.5726985400733415	0.003946034298566743	3.6723204319461757	0.019530592686910035	3.590305924219701	0.01532135115026627	1.6580964131517226	0.08098868638809362
pVER-IPTG-004(V136E)	['A87P', 'V136E', 'V301M', 'E357G']	4.539767865654925	0.002804473082469934	1.9251445739642001	1.1616663030735874	5.624372800918271	0.20544016782010963	1.6309766657052944	0.5790620280055644
pVER-IPTG-004(V80L)	['V80L', 'A87P', 'V301M', 'E357G']	4.519635650439266	0.014740405227020954	3.49334788799301	0.02018947840377842	1.5653930357405383	0.044959764868661045	1.1516462338339846	0.07881969667128062
pVER-IPTG-005	['G91D', 'V94A', 'R101G', 'S158C', 'T167M', 'E172D', 'A176S', 'F226Y', 'T276S', 'T299A']	4.329375435811263	0.0062042863144685404	3.6299415021908206	0.009548601729159991	2.3064347004420718	0.027036753338053762	1.2518389865274342	0.06322630680326588
pVER-IPTG-006	['D88Y', 'A241V', 'N246S', 'L305M', 'L319F', 'P339T', 'A341T', 'L346S']	4.45539934645786	0.01853605634992231	2.906157955186867	1.0715141886585449	2.7320663929188536	0.10508134326000429	0.4831155933247819	0.05818975880078507
pVER-IPTG-007	['K84E', 'D88Y', 'L90P', 'Q153L', 'A199V', 'L342M', 'R351P', 'S358R']	4.339504910537299	0.009945874798814822	3.722107800883974	0.010118182335854929	1.4682434056621025	0.04563478758212309	0.7950339964660481	0.04474111777840006
pVER-IPTG-008	['S61L', 'I237T', 'T258S', 'A266T', 'I289F', 'R351*']	4.292853804577943	0.027006260516119308	3.2738792415896656	0.04819029583821083	1.8884208401350397	0.0756613676734316	1.4875532966925582	0.21645876057403096
pVER-IPTG-009	['P76Q', 'V150A', 'N157D', 'Q181H', 'I210L', 'M254T', 'I283N']	4.237291611499115	0.007039184831106713	3.925154271302421	0.008033344888290538	2.228512566510582	0.046392424800277075	1.105847948719834	0.1129269974607377
pVER-IPTG-010	['A72V', 'K84N', 'I210F', 'M254T', 'T336S']	4.369201221477377	0.008197238663638457	4.067029938300063	0.005779531510109367	0.9622413018581936	0.04919564574278315	0.9342950604828388	0.07768983192993482
pVER-IPTG-074	['D8N', 'R35Q', 'L71P', 'K84E', 'A183V', 'G315S']
pVER-IPTG-075	['S28G', 'T34M', 'Q60R', 'A81S', 'E100K', 'L148V', 'S221N', 'V271L']	3.9179572434465766	0.012698929306488287	4.46094607769666	0.004059393346350093	0.4767975291280935	0.02352120836996447	1.4084056390962254	0.11585339232594097
pVER-IPTG-076	['S93N', 'V99E', 'S102R', 'L198Q', 'S260F', 'A337S']	3.8339505081363607	0.01235730120818108	4.443163760648693	0.004612341011390691	0.634491465521824	0.023526426401374624	1.3122701570886386	0.08809099148380041
pVER-IPTG-077	['I64V', 'V95M', 'Q131R', 'T141A', 'D152E', 'N208I', 'A222T', 'L295M', 'K327N']	3.589002450564035	0.011092015664671674	4.4894129181774565	0.0030626942732417304	0.4693343664426842	0.011368096382034494	1.555020490462288	0.0752299173114219
pVER-IPTG-078	['A72V', 'A110V', 'N142D', 'S322L']	3.777731581403762	0.015214078775873262	4.443079073386219	0.004934654310431272	0.5573407369242002	0.021772439947717923	1.4195941365046183	0.10523419682416485
pVER-IPTG-079	['V99E', 'A116T', 'T141I', 'S190C']	3.5343302745538985	0.013385480282292988	4.454037892178318	0.0038767500111394773	0.8597515958418263	0.014459579178482975	1.3330349957377063	0.04675069878005769
pVER-IPTG-080	['A109E', 'D165V', 'G166A', 'R255C', 'E259G']	3.421487443750953	0.019147456836663086	4.41663390126129	0.004818603099892851	0.8424905865578324	0.018059251149732627	1.3340621435976754	0.05970600297198426
pVER-IPTG-081	['P285S', 'V301M', 'S308P', 'M347V']	3.59459370438303	0.017174583315170123	4.488783254138031	0.00537533681996697	0.9273102073970518	0.019509066468070706	1.3348570191233862	0.05703617706272168
pVER-IPTG-082	['V94M', 'S190C', 'G200A', 'Q209R', 'R263H', 'Q317L']	3.4178243250558276	0.02280596938243758	4.454103746922333	0.008597119803635814	1.4432893159192175	0.024655547187405265	1.3978155121324387	0.07196688310244488
pVER-IPTG-083	['E39D', 'N208D', 'A222V']	3.098859314839134	0.04330272246477679	4.484503676939135	0.008144430458310412	1.3733278676416594	0.022333383675708713	1.5455633520566932	0.07896424172399971
pVER-IPTG-084	['A92I', 'S269T', 'N333H', 'L346*']	3.2642998453135466	0.019613519736458283	4.457001693192724	0.005861336417782652	1.5224920216683924	0.0156778633574146	1.5295249342022306	0.05341068841695806
pVER-IPTG-085	['G121V', 'G261V']	2.5784578690060247	0.08340195963902033	4.418251284083789	0.007472269972253994	1.847098031364477	0.016879440572584503	1.5814646117615505	0.05238492010541628
pVER-IPTG-086	['A138T', 'A214V', 'V244L']	2.4256965305157663	0.04676165874423773	4.429358259266545	0.0032760101791384	1.8077995705227068	0.007806043787122911	1.6133195602833967	0.02524709897829619
pVER-IPTG-087	['L90Q', 'L198M', 'E235D', 'T336S']	2.5070364436398496	0.19895149103880866	4.422738704677288	0.009079781420371639	1.8846030382697485	0.02172053037279516	1.6149586014070154	0.07287605192139045
pVER-IPTG-088	['Q60R', 'N113S', 'R207G', 'R216G', 'V271M', 'L307I', 'A350T']	2.2791424545216787	0.05766687669515432	4.4010505654414285	0.005089518773186456	2.2358018556926416	0.01054858040736644	1.6161916991430754	0.029334981943751406
pVER-IPTG-089	['A72S', 'V111M', 'P127S', 'Q153H', 'N157Y', 'I159V', 'I160N']
pVER-IPTG-090	['S120G', 'M223L', 'F226L', 'L319F', 'R355L']	2.7806881751719157	0.021498034490778792	4.406836209733306	0.006714201279158819	2.247775389428021	0.014566979594567774	1.5105931470742773	0.03449531177123343
pVER-IPTG-091	['I160N', 'Q231H', 'I289V', 'D302E']	2.063545832039983	0.4352287927390715	4.2842998967571155	0.015313994835446515	2.5984376176350095	0.02639839938742778	1.6708819751725552	0.07333304194804964
pVER-IPTG-092	['I160N', 'R263S', 'L305Q']	1.1365271240519819	0.5879163213763292	4.284671835524019	0.011613027762561276	2.5611244091844796	0.02198069296619655	1.613741107637199	0.05449319328742866
pVER-IPTG-093	['Q89L', 'S158C', 'E172K', 'Q291H']	3.3361684036321337	0.0070086150262805725	4.340960076088404	0.008639341405614042	2.4565653344888614	0.020552540738460273	1.332553653934295	0.03956515562593329
pVER-IPTG-135	['L62M', 'A109V', 'D149E', 'M242V', 'P285S', 'Q317R']	2.555846132699931	0.04237902608926602	4.41149326890163	0.027470142773076984	2.912189788373308	0.05133311709310004	1.3720716903354246	0.06629987198681049
pVER-IPTG-136	['Y273H', 'D278G', 'Q335L', 'E357G']	2.1580874218340362	0.10783194197816186	4.07063352488341	0.07506453943373834	3.073944781399392	0.09049512840691928	1.623160623828682	0.13504973292680897
pVER-IPTG-137	['I160F', 'L185F']	2.081319224623718	0.16377383886815033	4.1916245113513035	0.048348197535764005	3.0549636453698605	0.05619116761042035	1.7720095056091567	0.10974625038804445
pVER-IPTG-138	['S28G', 'T34M', 'Q60R', 'A81S', 'E100K', 'L148V', 'S221N', 'V271L']	3.921328140453891	0.017489334706392537	4.406556888088136	0.006553107936942322	0.4753546923864791	0.0449540161056478	2.0157175811163786	0.33864562783593427
pVER-IPTG-139	['K203N', 'D278V', 'S280L', 'I283V']	3.1923975264057622	0.0208425127082646	4.401438523538145	0.008985732068861467	1.8006647455887115	0.02165538837688291	1.7334783979628126	0.08473077576689814
pVER-IPTG-140	['Q55K', 'G121V', 'N333I']	2.371225660548887	0.3607671003892935	4.393023608540408	0.012188289610906063	1.7758796090683187	0.030761840268356294	1.5767778927170604	0.09227916691984067
pVER-IPTG-141	['E11K', 'A27G', 'K37N', 'H112L', 'A139V', 'S191P']	3.3725987362298695	0.009938739411473253	4.426105109494834	0.011853624463444535	2.2610006298049954	0.027947817390818627	1.3973309206736704	0.06045169325556975
pVER-IPTG-142	['E36V', 'Q89H', 'D132G', 'A138D', 'E277A', 'Q306E', 'S322T']	2.1203631428403344	0.15428045707863267	4.362737061625591	0.010049946751825155	2.315398002049214	0.020330504461119663	1.542595984553142	0.04415164215735067
pVER-IPTG-143	['P127S', 'I160M', 'A199T']
pVER-IPTG-144	['V15I', 'F161I', 'A266T', 'K290R', 'M347I']	3.1108284606332415	0.019296658483787376	4.369314390018913	0.04336369833395358	2.8466629192987156	0.07618645382899211	1.4590661631600317	0.12594151712028206
pVER-IPTG-145	['K2R', 'A92V', 'R195P', 'D278G']	3.085944261439366	0.010182234933485138	4.435562525630713	0.04001601650818717	2.9073672648280677	0.042258306516739175	2.032004923342729	0.1185186579055483
pVER-IPTG-155	['V95M', 'Q335R', 'Q360R']	2.021700892675276	0.6510277969346935	4.168894728025718	0.021767126919237108	2.012091410782956	0.05025174294653817	1.4892558201854857	0.12979467218788623
pVER-IPTG-200	['L90Q', 'R101G', 'C140G', 'L169Q', 'K290I', 'T329S']	3.0639925044111584	0.033164112867772606	4.482176595552268	0.003980973398470561	1.5703065555661448	0.010206069411192816	1.5405383190117854	0.04120258785343117
pVER-IPTG-201	['G103D', 'H202Y', 'P284T']	2.846698760351206	0.109653288221791	4.457804996533294	0.006215090647124785	1.502830400453404	0.016100859750511388	1.635021296791089	0.07522219199670853
pVER-IPTG-202	['E44D', 'R101G', 'R303S', 'R355L']	2.4390414536963885	0.7578924515622423	4.46082205493551	0.00886972780211211	1.6162920472578908	0.023208364060459438	1.5319781719722954	0.09299002303580015
pVER-IPTG-203	['V9I', 'R255C', 'E259D', 'T336I', 'R355Q']	3.374330270105242	0.02788984447268848	4.51162355707207	0.004206289707542138	1.0459349468078603	0.013727065344234212	1.3781020846947243	0.044549134810064464
pVER-IPTG-204	['E100V', 'T299I']	3.088730742153436	0.03656731075830952	4.456237439871163	0.00242184312089139	0.986720190654711	0.007520006276982143	1.5384533820052613	0.031778150773102254
pVER-IPTG-205	['A27T', 'A87T', 'S102G', 'N316I', 'L330P', 'Q352R']	3.6245326760071364	0.013006840207801473	4.522865233529071	0.003027321625294007	1.040983333791105	0.010467359578200178	1.4413158217487518	0.03786827188950714
pVER-IPTG-206	['V95M', 'A337T']	2.1311523333296702	0.6435266115497803	4.229600543669025	0.008154859385899781	2.108927170116164	0.018273219378973315	1.594433090822943	0.08190742257443961
pVER-IPTG-207	['N113D', 'D132N', 'T154R', 'M242I', 'V313A', 'K314N', 'R340S']	1.587687955299593	0.6481750382682955	4.2261142880096685	0.0048321433363553	2.0326640578603916	0.010600597143247199	1.6371598617293488	0.047853687627369385
pVER-IPTG-208	['S77P', 'E105V']	2.533230821708962	0.0669973254211423	4.199499034707076	0.004035821606830388	2.0490637270980505	0.009539992157588616	1.588622908555123	0.04299834941046658
pVER-IPTG-209	['V24L', 'V52M', 'A72T', 'A214V', 'I268V', 'K325Q', 'P332H', 'A337V']	2.6226374693789944	0.053792866419904474	4.225525115272744	0.001996777222760576	1.4670597201425535	0.006110267304813563	1.588814816066565	0.03017306499822639
pVER-IPTG-210	['V94L', 'V99I', 'V104I', 'L307F']	2.7532364161628493	0.25553220681750505	4.2038682443632815	0.0066945650448634614	1.4712080115624433	0.020119620517578016	1.5573387601556108	0.10540000757818813
pVER-IPTG-211	['M42L', 'V66I', 'S93N', 'D132V']	2.547220191829778	0.0576103071850458	4.176829611622366	0.0024198429186056097	1.646337296046586	0.0067749984195930495	1.5869554860019117	0.032926958124791336
pVER-IPTG-212	['S69F', 'V95A', 'A110E', 'I159S']	2.8013230821438957	0.08052650559506512	4.225163208292642	0.0029852958471039844	1.109144198927144	0.010386161263327356	1.6386783024721825	0.05520113444695839
pVER-IPTG-213	['S70R', 'V150A', 'S190T', 'F226L']	3.369297036393805	0.035451718745779716	4.221355202316654	0.0048756338172981145	0.9712887705904979	0.020508888661028235	1.4782521079740598	0.08879197763396598
pVER-IPTG-214	['E11K', 'A67P', 'F161S', 'A186V', 'M230L', 'D344N']	3.5478454959546317	0.03293079267138783	4.236117450758762	0.005999478318436884	0.8151618666100056	0.030783325293918057	1.4424962129886028	0.11329953145536144
pVER-IPTG-WT	[]	2.096946316486491	0.20644936233496516	4.439803368073356	0.0034729851622896	2.077295961424986	0.009522235496138173	1.5588557651080859	0.03205283432143426
pVER-IPTG-WT(A194V)	['A194V']	2.0123044554755865	0.08033526961979807	4.321477587520097	0.041222412914558186	3.354339741240772	0.04746441192135614	1.606167221315286	0.05994332732181899
pVER-IPTG-WT(A82G)	['A82G']	2.511527052970102	0.03560106376343577	4.414387429079009	0.004486690106044165	2.576486411846389	0.01074387833087826	1.2964647259732631	0.021416708725604545
pVER-IPTG-WT(A82V)	['A82V']	1.7070288986625388	0.6971083487877744	4.252387036757328	0.010266614387825451	1.926700866816228	0.02500435644899156	1.509919298977961	0.0747284937577591
pVER-IPTG-WT(D130E)	['D130E']	2.2943318608826138	0.44990238199228055	4.466807703242825	0.005220497579386623	1.901765886086151	0.011586710396152828	1.7627484905168762	0.057021533874709374
pVER-IPTG-WT(D88G)	['D88G']	0.9142688466499661	0.5579562314520423	3.8542534604845273	0.005674889570192739	2.671020259057942	0.014890808508486196	1.410757624335592	0.04633860917920838
pVER-IPTG-WT(D88N)	['D88N']	0.9603201619477584	0.5792719674992164	3.4788072442572675	0.009329051432968681	2.8429927587038453	0.02772231003735899	1.3319185209321076	0.08575997506405778
pVER-IPTG-WT(F161L)	['F161L']	1.8288468765764518	0.4207481883851084	4.380029723165821	0.003746963785437649	3.1612856333563157	0.009692825061611645	1.3178985430113397	0.0218123334356312
pVER-IPTG-WT(F161S)	['F161S']	3.045006571282342	0.036271065899307925	4.463692056702262	0.0055195232599667314	1.1158146691965465	0.01651216021170962	1.4322547939302117	0.046763785065923505
pVER-IPTG-WT(F161V)	['F161V']	1.9818531090692308	0.3387567549346708	4.4550979441173375	0.0069099429207945436	2.579880610904365	0.01493325070116902	1.5943671339975405	0.04379230571057597
pVER-IPTG-WT(G200C)	['G200C']	1.482708900527474	0.6785269873753561	4.488819956699702	0.006917561575833982	2.7294020270375356	0.016138576986252696	1.5805629284983183	0.04920303224200081
pVER-IPTG-WT(G200C/I83F)	['I83F', 'G200C']	3.0299821233759823	0.023125892591298707	4.465790254476824	0.0030984892073152815	1.9131337600474843	0.009143703233021142	1.4802807224075607	0.032416898842657804
pVER-IPTG-WT(G200C/S97T)	['S97T', 'G200C']	2.678041501250137	0.043444334940198205	4.44172118696522	0.0057111393086347086	2.161579787679064	0.011769299643315422	1.6458187497020695	0.04100595827288826
pVER-IPTG-WT(H74Y/A92V/H112L/S151T/D165N/H179Q)	['H74Y', 'A92V', 'H112L', 'S151T', 'D165N', 'H179Q']	4.426536909424129	0.004935990762205897	3.261854089435587	0.01688371767422727	1.2873137680342963	0.014020716764988277	1.542421521566279	0.04882364876935488
pVER-IPTG-WT(I83F)	['I83F']	2.9138672555323724	0.06345875103140791	4.4335177769564975	0.007064823188784274	1.2923666284500483	0.020066934680528333	1.4306643563977706	0.05980089076839056
pVER-IPTG-WT(I83M)	['I83M']	1.4542957535193128	0.6144620397158606	4.268156005771543	0.007660818729455103	2.554980915259687	0.018864181868008652	1.4754472686177351	0.04943112689228029
pVER-IPTG-WT(I83M/S69T/S97T)	['S69T', 'I83M', 'S97T']	1.1713287148608358	0.5351492323084716	4.407304956444438	0.0023492047615277134	1.9574285842586783	0.0052630618823303705	1.6072882096863477	0.017318542854252446
pVER-IPTG-WT(I83M/S97T)	['I83M', 'S97T']	1.2479573857228656	0.8146202902331033	4.398781606215628	0.017345698825318175	2.177169104849643	0.0456464267609362	1.5227160053807822	0.16225003313901576
pVER-IPTG-WT(I83M/S97T/V136E)	['I83M', 'S97T', 'V136E']	4.519970479960784	0.0074162733476993295	4.11258112081765	0.012281574453466265	2.2945418114474165	0.05023702541468306	0.7645280001424639	0.057968317240292576
pVER-IPTG-WT(I83M/S97T/V80L)	['V80L', 'I83M', 'S97T']	1.988503357609793	0.07691650125623559	3.8535488644166747	0.0020604008052493746	1.9865364073487464	0.005627503862818858	1.5544489175505078	0.025313318525588296
pVER-IPTG-WT(I83M/V136E)	['I83M', 'V136E']	4.5188650387899	0.00828012213644927	3.7894799588209267	0.010654468171384374	1.4823572649532692	0.029485665918865565	1.210704428476086	0.07534181928722647
pVER-IPTG-WT(I83M/V80L)	['V80L', 'I83M']	0.5214253737849412	0.46030252602385024	3.7180743929336306	0.004304964229260018	2.4441245066487554	0.012941164997244898	1.3657722350081163	0.04552350728370545
pVER-IPTG-WT(L169P)	['L169P']	2.7176592661235714	0.06707557041731553	4.300281777937404	0.009547357679161986	2.6779779939109787	0.025825765400660703	1.3353907949837411	0.06105582312498621
pVER-IPTG-WT(L169P/S69T)	['S69T', 'L169P']	2.6843570812735518	0.08180520856612811	4.3624756916593315	0.007102217528518783	2.347733230305148	0.019279336608011934	1.4289345665006465	0.06219452763000628
pVER-IPTG-WT(L169P/V136E)	['V136E', 'L169P']	4.5429193804974	0.002582016336781092	1.8546715609168531	1.1208348508324766	4.913883173845753	0.028151478405906906	2.328855748270981	0.32066132115865964
pVER-IPTG-WT(L169P/V80L)	['V80L', 'L169P']	1.8611198442390675	0.5832592693944798	3.696400788668709	0.00832374455199454	2.470957204349678	0.02624238335167495	1.20198022259544	0.07701627883485258
pVER-IPTG-WT(L296R)	['L296R']	2.9948973411527122	0.009850456122861815	4.38254694832789	0.025534909265411444	4.3691603434841015	0.044950681687487934	1.334618790776653	0.05115421980350365
pVER-IPTG-WT(L56M)	['L56M']	3.9755954949109142	0.01763775074636949	4.547565432521086	0.007501139374708187	1.0462838136753454	0.033227364165912446	1.3856801664788185	0.11454225659922446
pVER-IPTG-WT(L56M/A194V)	['L56M', 'A194V']	3.9036143303875885	0.003617051163070253	4.549203642548383	0.00584646280785678	2.3928684867809698	0.016096691731772996	1.4200638707987832	0.04459427436105475
pVER-IPTG-WT(L56M/D130E)	['L56M', 'D130E']	4.025456155406438	0.027199874871136984	4.509810109277694	0.010931412951565736	0.8856360344957472	0.05747933184180139	1.4200433150286238	0.2126629883800227
pVER-IPTG-WT(L56M/Q317L)	['L56M', 'Q317L']	3.9559596456570496	0.04453756135134464	4.485143408835064	0.018472934818497738	1.0676302702555744	0.08456101467764049	1.4415216506755932	0.30155229436909514
pVER-IPTG-WT(M42I)	['M42I']	0.8209822212224632	0.598695286697452	4.147826725756387	0.005628473766480862	2.4373347746105933	0.014735216020292277	1.427267003183304	0.04637241924466866
pVER-IPTG-WT(M42I/R51C)	['M42I', 'R51C']	3.2052355460550004	0.03496972489500402	4.51053214008409	0.0051285678285599365	1.4956277775652922	0.01361711285170684	1.596415894062828	0.05815741020150089
pVER-IPTG-WT(N125D)	['N125D']	2.731363024662472	0.03531930264681104	4.4446228929506315	0.007244004025694525	2.7388298072626567	0.019505970267144963	1.2659504777516049	0.0377895107007961
pVER-IPTG-WT(N208Y)	['N208Y']	2.243102352370746	0.1411653277667447	4.402050469410487	0.003020636839396821	2.01013957340032	0.006637303620641331	1.644779277823131	0.025716923178650285
pVER-IPTG-WT(N208Y/S70R)	['S70R', 'N208Y']	2.6622979822705437	0.044709033786456784	4.252159049171993	0.0022151067816426565	1.4439478328498794	0.006442870377460431	1.464680680530443	0.025575104950294355
pVER-IPTG-WT(Q181H)	['Q181H']	2.24006443551578	0.049269002964727894	4.414599468738324	0.0018322833081204424	2.0369886712047336	0.004180493126840056	1.6253142814237487	0.015002851633102622
pVER-IPTG-WT(Q181H/S70R)	['S70R', 'Q181H']	2.549161859578345	0.6253639142971983	4.268832606996451	0.01080229585889689	1.4851412483773838	0.02956390046832519	1.4612065932411316	0.1149203490630343
pVER-IPTG-WT(Q231R)	['Q231R']	2.2859561674542745	0.08080734659332033	4.375890362345494	0.003934020956400358	2.0630054808703466	0.008187343421190695	1.6712694492109619	0.03026680160198736
pVER-IPTG-WT(Q231R/S70R)	['S70R', 'Q231R']	2.6671141218901795	0.03678919512613584	4.251022410581177	0.002251180885966157	1.5085878858667763	0.006392677771050825	1.4680805684758131	0.024702202179552397
pVER-IPTG-WT(Q291L)	['Q291L']	2.2205821105963635	0.20683511566178445	4.406653536682583	0.007463271431965316	2.0644319428276074	0.01651143010968616	1.611274072570957	0.052203411719222194
pVER-IPTG-WT(Q317L)	['Q317L']	2.0774465552947934	0.49572935873193613	4.447655675259367	0.004412412493069309	2.0515266066256723	0.00973566365061893	1.661653110012252	0.04116731625892359
pVER-IPTG-WT(R51C)	['R51C']	3.90969386709683	0.02118446385959629	4.490283480295576	0.008556100031709722	0.9883476035338543	0.036541932116486944	1.4352183183491607	0.13942055621856558
pVER-IPTG-WT(R51H)	['R51H']	3.700944331258086	0.012757378534068622	4.630384409652733	0.006619215867508276	1.19297689166317	0.019655368310309507	1.4631936603640296	0.060902430722670015
pVER-IPTG-WT(S190C)	['S190C']	2.309213834529868	0.049307684286591144	4.447416832471544	0.002537639023103221	2.0911219597900077	0.0052967121786521845	1.6483646239388925	0.01875678928596941
pVER-IPTG-WT(S190C/S70R)	['S70R', 'S190C']	2.637835442833227	0.0295310563011286	4.281602227523209	0.0015948401462160618	1.5472348961271531	0.004354555474743856	1.467139837780464	0.016550290931369886
pVER-IPTG-WT(S279T)	['S279T']	2.6803228900486396	0.033795499308912944	4.458287542431998	0.004828680554203315	1.4805665862650612	0.012210631997394233	1.4809359710913161	0.029755833777434383
pVER-IPTG-WT(S279T/S69T)	['S69T', 'S279T']	2.6951600505405517	0.11118005081441897	4.427643658226348	0.004754805430954686	1.2825190369704336	0.012870166335679152	1.5625680569615565	0.052751424163034015
pVER-IPTG-WT(S279T/V136E)	['V136E', 'S279T']	3.916091431627001	0.01978429303366631	4.0347941755043575	0.006397630038158312	0.991031824103672	0.10801158793481523	2.4169332397902608	0.6882672485594509
pVER-IPTG-WT(S279T/V80L)	['V80L', 'S279T']	2.070690784943235	0.0882260867802552	3.9364650920497932	0.001659748825362499	1.5657266709960818	0.004841479239646787	1.5574162106692817	0.023441017999736323
pVER-IPTG-WT(S69F)	['S69F']	2.6641516477639726	0.6723323952707454	4.379449919809343	0.014800724360455654	1.0501102470864907	0.04215931112226588	1.5128025821894944	0.1417057517163181
pVER-IPTG-WT(S69T)	['S69T']	2.0685944565852443	0.5300544119829115	4.4055572187849315	0.007666505739222803	1.6970170451087025	0.017486803499933715	1.6416134698288023	0.06006321245659375
pVER-IPTG-WT(S69T/I83M)	['S69T', 'I83M']	1.020896919941454	0.6079233280781743	4.269869659913603	0.0031109054526279236	2.293397984482741	0.00901387900283524	1.477823865295051	0.03319002210930345
pVER-IPTG-WT(S69T/S97T)	['S69T', 'S97T']	2.6503433051052774	0.11325516869586032	4.496220701792343	0.007189626888615878	1.3690934546508318	0.018897232003365218	1.546960281047257	0.058962697653799204
pVER-IPTG-WT(S69T/V80L)	['S69T', 'V80L']	1.0940093121072711	0.6838511635878812	4.181865279798491	0.004414907509818253	1.7467786885043846	0.024616481468315764	1.3789306065621574	0.0664378668222242
pVER-IPTG-WT(S70R)	['S70R']	2.5768995918024293	0.09029910323289317	4.220281621025538	0.007719271754580261	1.4201578595395994	0.020570826539081367	1.4422165135079918	0.06436514150521518
pVER-IPTG-WT(S70R/F161V)	['S70R', 'F161V']	3.009935193151953	0.036796094241917196	4.3851769205970825	0.004152573461795775	2.020348910070605	0.01315708979832475	1.288093297838369	0.039117416819971454
pVER-IPTG-WT(S70R/I83F)	['S70R', 'I83F']	3.1803231417034636	0.03971019165253635	4.347238304371189	0.009248736086772428	1.2418764482715023	0.027881043514164434	1.362369209721594	0.07860918775505979
pVER-IPTG-WT(S70R/S97T)	['S70R', 'S97T']	3.1478588661228266	0.0615694432725693	4.362050799336054	0.012013974127496706	1.1599845523569114	0.03742087416931403	1.3679457110656967	0.10183577893600854
pVER-IPTG-WT(S70R/S97T/F161V)	['S70R', 'S97T', 'F161V']	3.2919700016770053	0.05892184856789182	4.42897605342732	0.023119812353586153	1.71424657037489	0.06828470860762818	1.160869646888998	0.1225283176899756
pVER-IPTG-WT(S70R/V136E)	['S70R', 'V136E']	4.550076859510561	0.006117823621806053	3.8057773348805335	0.010175756055229813	1.8413125685497735	0.017032867768867817	1.689233321330784	0.08521962176617735
pVER-IPTG-WT(S70R/V271M)	['S70R', 'V271M']	2.7036545184809126	0.06554033530856865	4.268164304467039	0.00449602181259577	1.5207472717114872	0.012159958603938639	1.4591595357510105	0.044083289682478786
pVER-IPTG-WT(S97T)	['S97T']	2.6142864131274033	0.15891058256751198	4.571653591707566	0.010208469620566275	1.5934824084750028	0.02271718033177195	1.5773407564275668	0.06702755483573229
pVER-IPTG-WT(S97T/F161V)	['S97T', 'F161V']	2.492963446425093	0.20663698409088888	4.470212660561556	0.015835219312161645	2.219726957258164	0.031452328794551655	1.5874453829871062	0.08720705281288021
pVER-IPTG-WT(S97T/V136E)	['S97T', 'V136E']	3.050694300955721	0.07767060787854413	4.331157003159766	0.013307687028849505	1.3682324121550746	0.038169178686142516	1.4224836109556267	0.11861635831193845
pVER-IPTG-WT(S97T/V80L)	['V80L', 'S97T']	2.329101535841976	0.06937656642088237	4.026391894076662	0.0021665929869676822	1.6115201034658049	0.006088836478209651	1.574160774024937	0.03142716560425882
pVER-IPTG-WT(T68I)	['T68I']	3.2360675324707993	0.05427207597617954	4.419010710219055	0.01470921762033995	1.4093302852523375	0.044950205356052736	1.283858307966555	0.10482623081834383
pVER-IPTG-WT(V136E)	['V136E']	2.4581054345644464	0.36131420476748244	4.014644343316923	0.0142369623090601	1.6867964512603046	0.03442823700311546	1.497708797843146	0.12637663272516506
pVER-IPTG-WT(V136E/F161V)	['V136E', 'F161V']	4.515996602312521	0.0030922608972019892	4.229420108652789	0.01118921576201361	3.7135244287972022	0.030641264702758512	1.839659877870396	0.20283371247777784
pVER-IPTG-WT(V136E/G200C)	['V136E', 'G200C']	3.2944891705506594	0.04618775539620281	4.168221459104533	0.055119112158488894	2.4786520567422503	0.10237145179323982	2.1180744195888694	0.4221978801023774
pVER-IPTG-WT(V271M)	['V271M']	2.189416081194392	0.18907919327799813	4.413185357662568	0.004589427389606119	2.089063090308949	0.009650636307939851	1.6412987037845261	0.03399612988745261
pVER-IPTG-WT(V301M)	['V301M']	2.323685272618156	0.8320069281123718	4.468939410374441	0.021014744423028815	1.816319165078493	0.04901326516404857	1.528571864384133	0.15917113221129964
pVER-IPTG-WT(V80L)	['V80L']	1.7474173152847254	0.2794514629174321	3.913764528167478	0.004306795244315451	2.098034868824552	0.009821756091434833	1.5239169373540162	0.03647177186426421
pVER-IPTG-WT(V96M)	['V96M']	1.7346263359727463	0.5343690470354929	4.174988424389088	0.006039180820975018	2.3148662098436206	0.015196548690324035	1.4602349671733132	0.048192919771217244
